# Supplementary material for: N′-(2-Meth­oxy-1-naphthyl­idene)nicotino­hydrazide
Source: Acta Crystallogr Sect E Struct Rep Online. 2010 Feb 6;66(Pt 3):o520. doi: 10.1107/S1600536810003843 (PMC2983545; doi:10.1107/S1600536810003843)
Supplement: Supplementary file 1 [file e-66-0o520-sup1.cif]

##############################################################################
###                                                                        ###
###        Electronic paper (Acta Crystallographica Section E)             ###
###                                                                        ###
##############################################################################
#                                                                            #
# This CIF contains the data in a paper accepted for publication in Acta     #
# Crystallographica Section E. It conforms to the requirements of Notes      #
# for Authors for Section E, and has been peer reviewed under the auspices   #
# of the IUCr Commission on Journals.                                        #
#                                                                            #
# Full details of the Crystallographic Information File format               #
# are given in the paper "The Crystallographic Information File (CIF):       #
# a New Standard Archive File for Crystallography" by S. R. Hall, F. H.      #
# Allen and I. D. Brown [Acta Cryst. (1991), A47, 655-685].                  #
#                                                                            #
# The current version of the core CIF dictionary is obtainable from          #
# ftp://ftp.iucr.org/pub/cif_core.dic. The current version number is 2.4.    #
#                                                                            #
# Software is freely available for graphical display of the structure(s) in  #
# this CIF.  For information consult the CIF home page http://www.iucr.org/  #
# cif/home.html                                                              #
#                                                                            #
# This file may be used for bona fide research purposes within the           #
# scientific community so long as proper attribution is given to the journal # 
# article from which it was obtained.                                        #
#                                                                            #
##############################################################################
                                             
data_global
_audit_creation_method     'form.cif (version 2.0)'
_journal_data_validation_number     ?
_journal_date_recd_electronic     2010-01-29
_journal_date_accepted     2010-01-31
_journal_name_full     'Acta Crystallographica, Section E'
_journal_year     2010
_journal_volume     66
_journal_issue      3
_journal_page_first     o520
_journal_page_last     o520
_journal_paper_category     QO
_journal_coeditor_code     CI5027
_publ_contact_author_name     'Yong-Qing Su'
_publ_contact_author_address
;
Faculty of Chemistry and Chemical Engineering
Yunnan Normal University
Kunming 650092
People's Republic of China
;
_publ_contact_author_email     yongqing_su@163.com
_publ_contact_author_fax     ?
_publ_contact_author_phone     ?
_publ_section_title
;
<i>N</i>'-(2-Methoxy-1-naphthylidene)nicotinohydrazide
;
loop_
    _publ_author_name
    _publ_author_address
    'Cong Li'
;
Faculty of Chemistry and Chemical Engineering
Yunnan Normal University
Kunming 650092
People's Republic of China
;
    'Ping Wang'
;
Faculty of Chemistry and Chemical Engineering
Yunnan Normal University
Kunming 650092
People's Republic of China
;
    'Yong-Qing Su'
;
Faculty of Chemistry and Chemical Engineering
Yunnan Normal University
Kunming 650092
People's Republic of China
;
data_I
_audit_creation_method     SHELXL-97
_chemical_name_systematic
;
<i>N</i>'-(2-Methoxy-1-naphthylidene)nicotinohydrazide
;
_chemical_name_common     ?
_chemical_formula_moiety     'C18 H15 N3 O2'
_chemical_formula_sum     'C18 H15 N3 O2'
_chemical_formula_iupac     'C18 H15 N3 O2'
_chemical_formula_weight     305.33
_chemical_melting_point     ?
_symmetry_cell_setting     Tetragonal
_symmetry_space_group_name_H-M     'P 43'
_symmetry_space_group_name_Hall     'P 4cw'
loop_
    _symmetry_equiv_pos_as_xyz
    'x, y, z'
    '-x, -y, z+1/2'
    '-y, x, z+3/4'
    'y, -x, z+1/4'
_cell_length_a     9.6163(13)
_cell_length_b     9.6163(13)
_cell_length_c     17.442(3)
_cell_angle_alpha     90.00
_cell_angle_beta     90.00
_cell_angle_gamma     90.00
_cell_volume     1612.9(4)
_cell_formula_units_Z     4
_cell_measurement_reflns_used     1467
_cell_measurement_theta_min     2.4
_cell_measurement_theta_max     24.5
_cell_measurement_temperature     298(2)
_exptl_crystal_description     Block
_exptl_crystal_colour     colourless
_exptl_crystal_size_max     0.23
_exptl_crystal_size_mid     0.21
_exptl_crystal_size_min     0.21
_exptl_crystal_density_diffrn     1.257
_exptl_crystal_density_meas     ?
_exptl_crystal_density_method     'not measured'
_exptl_crystal_F_000     640
_exptl_absorpt_coefficient_mu     0.084
_exptl_absorpt_correction_type     multi-scan
_exptl_absorpt_process_details     '(SADABS; Sheldrick, 2004)'
_exptl_absorpt_correction_T_min     0.9809
_exptl_absorpt_correction_T_max     0.9825
_exptl_special_details
;
;
_diffrn_ambient_temperature     298(2)
_diffrn_radiation_type     MoK\a
_diffrn_radiation_wavelength     0.71073
_diffrn_radiation_source     'fine-focus sealed tube'
_diffrn_radiation_monochromator     graphite
_diffrn_measurement_device_type     'Bruker APEXII CCD area-detector'
_diffrn_measurement_method     '\w scans'
_diffrn_detector_area_resol_mean     ?
_diffrn_reflns_number     8478
_diffrn_reflns_av_R_equivalents     0.0404
_diffrn_reflns_av_sigmaI/netI     0.0254
_diffrn_reflns_theta_min     2.12
_diffrn_reflns_theta_max     25.20
_diffrn_reflns_theta_full     25.20
_diffrn_measured_fraction_theta_max     0.991
_diffrn_measured_fraction_theta_full     0.991
_diffrn_reflns_limit_h_min     -11
_diffrn_reflns_limit_h_max     11
_diffrn_reflns_limit_k_min     -11
_diffrn_reflns_limit_k_max     8
_diffrn_reflns_limit_l_min     -20
_diffrn_reflns_limit_l_max     20
_diffrn_standards_number     0
_diffrn_standards_interval_count     .
_diffrn_standards_interval_time     .
_diffrn_standards_decay_%     ?
_refine_special_details
;
Refinement of <i>F</i>^2^ against ALL reflections. The weighted <i>R</i>-factor
wR and goodness of fit <i>S</i> are based on <i>F</i>^2^, conventional
<i>R</i>-factors <i>R</i> are based on <i>F</i>, with <i>F</i> set to zero for
negative <i>F</i>^2^. The threshold expression of <i>F</i>^2^ >
\s(<i>F</i>^2^) is used only for calculating <i>R</i>-factors(gt) etc. and is
not relevant to the choice of reflections for refinement. <i>R</i>-factors
based on <i>F</i>^2^ are statistically about twice as large as those based on
<i>F</i>, and <i>R</i>- factors based on ALL data will be even larger.
;
_reflns_number_total     1498
_reflns_number_gt     1109
_reflns_threshold_expression     I>2\s(I)
_refine_ls_structure_factor_coef     Fsqd
_refine_ls_matrix_type     full
_refine_ls_R_factor_all     0.0599
_refine_ls_R_factor_gt     0.0380
_refine_ls_wR_factor_gt     0.0865
_refine_ls_wR_factor_ref     0.0992
_refine_ls_goodness_of_fit_ref     1.031
_refine_ls_restrained_S_all     1.030
_refine_ls_number_reflns     1498
_refine_ls_number_parameters     212
_refine_ls_number_restraints     2
_refine_ls_hydrogen_treatment     mixed
_refine_ls_weighting_scheme     calc
_refine_ls_weighting_details
         'calc w=1/[\s^2^(Fo^2^)+(0.0540P)^2^+0.0224P] where P=(Fo^2^+2Fc^2^)/3'
_atom_sites_solution_hydrogens     geom
_atom_sites_solution_primary     direct
_atom_sites_solution_secondary     difmap
_refine_ls_shift/su_max     0.001
_refine_ls_shift/su_mean     0.000
_refine_diff_density_max     0.095
_refine_diff_density_min     -0.112
_refine_ls_extinction_method     none
_refine_ls_extinction_coef     ?
loop_
    _atom_type_symbol
    _atom_type_description
    _atom_type_scat_dispersion_real
    _atom_type_scat_dispersion_imag
    _atom_type_scat_source
    'C' 'C' 0.0033 0.0000
                         'International Tables Vol C Tables 4.2.6.8 and 6.1.1.4'
    'H' 'H' 0.0000 0.0000
                         'International Tables Vol C Tables 4.2.6.8 and 6.1.1.4'
    'N' 'N' 0.0061 0.0000
                         'International Tables Vol C Tables 4.2.6.8 and 6.1.1.4'
    'O' 'O' 0.0106 0.0000
                         'International Tables Vol C Tables 4.2.6.8 and 6.1.1.4'
_computing_data_collection     'APEX2 (Bruker, 2004)'
_computing_cell_refinement     'SAINT (Bruker, 2004)'
_computing_data_reduction     'SAINT (Bruker, 2004)'
_computing_structure_solution     'SHELXS97 (Sheldrick, 2008)'
_computing_structure_refinement     'SHELXL97 (Sheldrick, 2008)'
_computing_molecular_graphics     'SHELXTL (Sheldrick, 2008)'
_computing_publication_material     'SHELXTL (Sheldrick, 2008)'
loop_
    _atom_site_type_symbol
    _atom_site_label
    _atom_site_fract_x
    _atom_site_fract_y
    _atom_site_fract_z
    _atom_site_U_iso_or_equiv
    _atom_site_adp_type
    _atom_site_calc_flag
    _atom_site_refinement_flags
    _atom_site_occupancy
    _atom_site_disorder_assembly
    _atom_site_disorder_group
    N N1 0.9936(3) 0.0960(3) 0.18164(15) 0.0629(7) Uani d . 1 . .
    N N2 1.0362(3) -0.0311(3) 0.20995(14) 0.0624(7) Uani d D 1 . .
    N N3 1.2654(4) -0.3482(3) 0.31458(18) 0.1112(13) Uani d . 1 . .
    O O1 0.9212(3) 0.3474(3) 0.35200(18) 0.1066(9) Uani d . 1 . .
    O O2 1.1195(2) -0.1023(2) 0.09477(13) 0.0791(7) Uani d . 1 . .
    C C1 0.8973(3) 0.3191(3) 0.2190(2) 0.0670(9) Uani d . 1 . .
    C C2 0.8904(4) 0.4054(4) 0.2829(3) 0.0843(11) Uani d . 1 . .
    C C3 0.8547(5) 0.5467(5) 0.2750(4) 0.1166(17) Uani d . 1 . .
    H H3 0.8516 0.6039 0.3179 0.140 Uiso calc R 1 . .
    C C4 0.8256(5) 0.5980(5) 0.2064(5) 0.1223(19) Uani d . 1 . .
    H H4 0.8060 0.6924 0.2022 0.147 Uiso calc R 1 . .
    C C5 0.8231(4) 0.5148(4) 0.1387(3) 0.0943(12) Uani d . 1 . .
    C C6 0.7859(5) 0.5685(5) 0.0671(4) 0.1232(19) Uani d . 1 . .
    H H6 0.7606 0.6616 0.0632 0.148 Uiso calc R 1 . .
    C C7 0.7857(5) 0.4884(6) 0.0029(4) 0.1166(16) Uani d . 1 . .
    H H7 0.7618 0.5270 -0.0441 0.140 Uiso calc R 1 . .
    C C8 0.8218(4) 0.3472(5) 0.0079(3) 0.0914(12) Uani d . 1 . .
    H H8 0.8211 0.2915 -0.0357 0.110 Uiso calc R 1 . .
    C C9 0.8579(3) 0.2925(4) 0.0773(2) 0.0750(9) Uani d . 1 . .
    H H9 0.8816 0.1988 0.0799 0.090 Uiso calc R 1 . .
    C C10 0.8609(3) 0.3720(3) 0.1454(2) 0.0691(9) Uani d . 1 . .
    C C11 0.9425(3) 0.1769(3) 0.2331(2) 0.0653(8) Uani d . 1 . .
    H H11 0.9337 0.1422 0.2826 0.078 Uiso calc R 1 . .
    C C12 1.1047(3) -0.1204(3) 0.16398(18) 0.0585(8) Uani d . 1 . .
    C C13 1.1660(3) -0.2433(3) 0.20306(16) 0.0588(8) Uani d . 1 . .
    C C14 1.1928(4) -0.3620(4) 0.1619(2) 0.0806(10) Uani d . 1 . .
    H H14 1.1688 -0.3673 0.1104 0.097 Uiso calc R 1 . .
    C C15 1.2545(5) -0.4718(4) 0.1972(2) 0.1045(14) Uani d . 1 . .
    H H15 1.2742 -0.5528 0.1703 0.125 Uiso calc R 1 . .
    C C16 1.2870(6) -0.4605(4) 0.2729(3) 0.1184(17) Uani d . 1 . .
    H H16 1.3270 -0.5371 0.2968 0.142 Uiso calc R 1 . .
    C C17 1.2047(4) -0.2419(4) 0.2787(2) 0.0835(11) Uani d . 1 . .
    H H17 1.1875 -0.1616 0.3069 0.100 Uiso calc R 1 . .
    C C18 0.8999(7) 0.4279(7) 0.4200(3) 0.161(2) Uani d . 1 . .
    H H18A 0.9667 0.5021 0.4218 0.241 Uiso calc R 1 . .
    H H18B 0.9112 0.3695 0.4642 0.241 Uiso calc R 1 . .
    H H18C 0.8077 0.4661 0.4197 0.241 Uiso calc R 1 . .
    H H2 1.019(4) -0.056(3) 0.2588(9) 0.080 Uiso d D 1 . .
loop_
    _atom_site_aniso_label
    _atom_site_aniso_U_11
    _atom_site_aniso_U_22
    _atom_site_aniso_U_33
    _atom_site_aniso_U_12
    _atom_site_aniso_U_13
    _atom_site_aniso_U_23
    N1 0.0601(15) 0.0596(15) 0.0689(16) 0.0083(12) 0.0102(12) 0.0094(13)
    N2 0.0667(17) 0.0605(15) 0.0601(16) 0.0105(12) 0.0121(13) 0.0075(13)
    N3 0.178(3) 0.082(2) 0.074(2) 0.049(2) -0.040(2) -0.0153(17)
    O1 0.104(2) 0.120(2) 0.096(2) -0.0024(16) -0.0023(16) -0.038(2)
    O2 0.0954(16) 0.0891(16) 0.0528(14) 0.0243(12) 0.0153(12) 0.0115(11)
    C1 0.0482(17) 0.0588(19) 0.094(3) -0.0012(13) 0.0115(16) -0.0046(19)
    C2 0.064(2) 0.073(2) 0.117(4) -0.0071(18) 0.009(2) -0.025(3)
    C3 0.113(4) 0.073(3) 0.163(5) -0.006(2) 0.015(4) -0.035(3)
    C4 0.113(4) 0.054(2) 0.200(6) 0.001(2) 0.022(4) -0.020(4)
    C5 0.078(2) 0.058(2) 0.147(4) 0.0043(18) 0.015(3) 0.014(3)
    C6 0.106(3) 0.071(3) 0.193(6) 0.017(2) 0.009(4) 0.039(4)
    C7 0.096(3) 0.110(4) 0.143(5) 0.011(3) 0.002(3) 0.049(4)
    C8 0.074(2) 0.096(3) 0.105(3) 0.011(2) -0.001(2) 0.021(2)
    C9 0.0583(19) 0.073(2) 0.094(3) 0.0055(16) 0.0041(18) 0.014(2)
    C10 0.0476(16) 0.0550(18) 0.105(3) -0.0014(14) 0.0118(17) 0.0053(19)
    C11 0.0597(18) 0.0667(19) 0.070(2) -0.0011(15) 0.0076(16) 0.0000(17)
    C12 0.0563(18) 0.0623(19) 0.057(2) 0.0047(13) 0.0063(15) 0.0040(15)
    C13 0.0664(19) 0.0583(18) 0.0516(18) 0.0058(13) 0.0016(14) -0.0006(14)
    C14 0.110(3) 0.073(2) 0.059(2) 0.0182(19) 0.0007(19) -0.0036(18)
    C15 0.164(4) 0.075(3) 0.075(3) 0.039(2) -0.014(3) -0.018(2)
    C16 0.189(5) 0.075(3) 0.091(3) 0.048(3) -0.035(3) -0.002(2)
    C17 0.110(3) 0.069(2) 0.071(3) 0.0228(19) -0.022(2) -0.0121(18)
    C18 0.171(5) 0.181(5) 0.130(5) -0.031(4) -0.007(4) -0.088(4)
_geom_special_details
;
All esds (except the esd in the dihedral angle between two l.s. planes) are
estimated using the full covariance matrix. The cell esds are taken into
account individually in the estimation of esds in distances, angles and
torsion angles; correlations between esds in cell parameters are only used
when they are defined by crystal symmetry. An approximate (isotropic)
treatment of cell esds is used for estimating esds involving l.s. planes.
;
loop_
    _geom_bond_atom_site_label_1
    _geom_bond_atom_site_label_2
    _geom_bond_site_symmetry_2
    _geom_bond_distance
    _geom_bond_publ_flag
    N1 C11 . 1.285(4) ?
    N1 N2 . 1.381(3) ?
    N2 C12 . 1.347(4) ?
    N2 H2 . 0.899(10) ?
    N3 C16 . 1.318(5) ?
    N3 C17 . 1.333(4) ?
    O1 C2 . 1.361(5) ?
    O1 C18 . 1.431(6) ?
    O2 C12 . 1.228(4) ?
    C1 C2 . 1.391(5) ?
    C1 C10 . 1.425(5) ?
    C1 C11 . 1.455(4) ?
    C2 C3 . 1.408(6) ?
    C3 C4 . 1.324(7) ?
    C3 H3 . 0.93 ?
    C4 C5 . 1.427(7) ?
    C4 H4 . 0.93 ?
    C5 C6 . 1.398(8) ?
    C5 C10 . 1.425(5) ?
    C6 C7 . 1.358(7) ?
    C6 H6 . 0.93 ?
    C7 C8 . 1.404(7) ?
    C7 H7 . 0.93 ?
    C8 C9 . 1.365(5) ?
    C8 H8 . 0.93 ?
    C9 C10 . 1.413(5) ?
    C9 H9 . 0.93 ?
    C11 H11 . 0.93 ?
    C12 C13 . 1.486(4) ?
    C13 C17 . 1.371(4) ?
    C13 C14 . 1.373(4) ?
    C14 C15 . 1.358(5) ?
    C14 H14 . 0.93 ?
    C15 C16 . 1.361(6) ?
    C15 H15 . 0.93 ?
    C16 H16 . 0.93 ?
    C17 H17 . 0.93 ?
    C18 H18A . 0.96 ?
    C18 H18B . 0.96 ?
    C18 H18C . 0.96 ?
loop_
    _geom_angle_atom_site_label_1
    _geom_angle_atom_site_label_2
    _geom_angle_atom_site_label_3
    _geom_angle_site_symmetry_1
    _geom_angle_site_symmetry_3
    _geom_angle
    _geom_angle_publ_flag
    C11 N1 N2 . . 113.5(3) ?
    C12 N2 N1 . . 119.8(2) ?
    C12 N2 H2 . . 119(2) ?
    N1 N2 H2 . . 121(2) ?
    C16 N3 C17 . . 116.0(3) ?
    C2 O1 C18 . . 118.8(4) ?
    C2 C1 C10 . . 119.8(3) ?
    C2 C1 C11 . . 116.1(3) ?
    C10 C1 C11 . . 124.1(3) ?
    O1 C2 C1 . . 117.0(3) ?
    O1 C2 C3 . . 122.3(5) ?
    C1 C2 C3 . . 120.6(5) ?
    C4 C3 C2 . . 120.0(5) ?
    C4 C3 H3 . . 120.0 ?
    C2 C3 H3 . . 120.0 ?
    C3 C4 C5 . . 122.9(4) ?
    C3 C4 H4 . . 118.6 ?
    C5 C4 H4 . . 118.6 ?
    C6 C5 C10 . . 119.7(5) ?
    C6 C5 C4 . . 122.5(5) ?
    C10 C5 C4 . . 117.9(5) ?
    C7 C6 C5 . . 121.8(4) ?
    C7 C6 H6 . . 119.1 ?
    C5 C6 H6 . . 119.1 ?
    C6 C7 C8 . . 119.8(5) ?
    C6 C7 H7 . . 120.1 ?
    C8 C7 H7 . . 120.1 ?
    C9 C8 C7 . . 119.3(5) ?
    C9 C8 H8 . . 120.3 ?
    C7 C8 H8 . . 120.3 ?
    C8 C9 C10 . . 122.8(4) ?
    C8 C9 H9 . . 118.6 ?
    C10 C9 H9 . . 118.6 ?
    C9 C10 C1 . . 124.7(3) ?
    C9 C10 C5 . . 116.5(4) ?
    C1 C10 C5 . . 118.8(4) ?
    N1 C11 C1 . . 124.4(3) ?
    N1 C11 H11 . . 117.8 ?
    C1 C11 H11 . . 117.8 ?
    O2 C12 N2 . . 123.5(3) ?
    O2 C12 C13 . . 121.2(3) ?
    N2 C12 C13 . . 115.3(3) ?
    C17 C13 C14 . . 117.4(3) ?
    C17 C13 C12 . . 122.8(3) ?
    C14 C13 C12 . . 119.7(3) ?
    C15 C14 C13 . . 119.4(3) ?
    C15 C14 H14 . . 120.3 ?
    C13 C14 H14 . . 120.3 ?
    C14 C15 C16 . . 118.5(3) ?
    C14 C15 H15 . . 120.7 ?
    C16 C15 H15 . . 120.7 ?
    N3 C16 C15 . . 124.3(4) ?
    N3 C16 H16 . . 117.8 ?
    C15 C16 H16 . . 117.8 ?
    N3 C17 C13 . . 124.3(3) ?
    N3 C17 H17 . . 117.9 ?
    C13 C17 H17 . . 117.9 ?
    O1 C18 H18A . . 109.5 ?
    O1 C18 H18B . . 109.5 ?
    H18A C18 H18B . . 109.5 ?
    O1 C18 H18C . . 109.5 ?
    H18A C18 H18C . . 109.5 ?
    H18B C18 H18C . . 109.5 ?
loop_
    _geom_hbond_atom_site_label_D
    _geom_hbond_atom_site_label_H
    _geom_hbond_atom_site_label_A
    _geom_hbond_site_symmetry_A
    _geom_hbond_distance_DH
    _geom_hbond_distance_HA
    _geom_hbond_distance_DA
    _geom_hbond_angle_DHA
    N2 H2 O2 4_665 0.900(10)
                           2.00(2) 2.833(3) 154(3)
    C9 H9 N1 . 0.93 2.30 2.930(5) 125
