# Supplementary material for: N′-(2-Meth­oxy-1-naphthyl­idene)nicotino­hydrazide
Source: Acta Crystallogr Sect E Struct Rep Online. 2010 Feb 6;66(Pt 3):o520. doi: 10.1107/S1600536810003843 (PMC2983545; doi:10.1107/S1600536810003843)
Supplement: Supplementary file 2 [file e-66-0o520-Isup2.hkl]

# 
# h,k,l, Fc-squared, Fo-squared, sigma(Fo-squared) and status flag 
# 
data_I
_shelx_title ' P43 in P4(3)' 
_shelx_refln_list_code          4 
_shelx_F_calc_maximum      181.31 
_exptl_crystal_F_000       640.00 
_reflns_d_resolution_high  0.8346 
 
loop_ 
 _symmetry_equiv_pos_as_xyz 
 'x, y, z' 
 '-x, -y, z+1/2' 
 '-y, x, z+3/4' 
 'y, -x, z+1/4' 
 
_cell_length_a     9.6163 
_cell_length_b     9.6163 
_cell_length_c    17.4422 
_cell_angle_alpha  90.000 
_cell_angle_beta   90.000 
_cell_angle_gamma  90.000 
 
_shelx_F_squared_multiplier     1.000 
 
loop_ 
 _refln_index_h 
 _refln_index_k 
 _refln_index_l 
 _refln_F_squared_calc 
 _refln_F_squared_meas 
 _refln_F_squared_sigma 
 _refln_observed_status 
   0   1   0     3554.54     3597.02    123.54 o 
   1   1   0      552.85      466.42     13.31 o 
  -1   2   0    32872.99    30121.44    181.90 o 
   0   2   0      189.78      193.57      2.78 o 
   1   2   0       96.85      100.99      1.97 o 
   2   2   0      227.44      207.93      3.29 o 
  -2   3   0      205.03      189.87      3.15 o 
  -1   3   0     8131.63     7880.01     48.17 o 
   0   3   0     3144.80     2979.42     19.87 o 
   1   3   0      849.64      776.25      6.62 o 
   2   3   0      406.55      406.42      4.29 o 
   3   3   0       56.30       58.06      2.03 o 
  -3   4   0       98.91       88.72      4.13 o 
  -2   4   0      520.25      548.48      7.92 o 
  -1   4   0      537.82      532.40      7.54 o 
   0   4   0     1429.24     1374.71     11.58 o 
   1   4   0        0.01        1.58      0.83 o 
   2   4   0      480.27      453.83      5.58 o 
   3   4   0      472.32      496.08      6.09 o 
   4   4   0      609.61      591.28      7.03 o 
  -4   5   0       14.40       12.60      1.48 o 
  -3   5   0       94.34       98.48      2.84 o 
  -2   5   0      567.70      588.36     12.46 o 
  -1   5   0        7.73        9.47      1.74 o 
   0   5   0      113.84      117.95      3.58 o 
   1   5   0      146.68      152.26      3.52 o 
   2   5   0      122.74      122.71      3.25 o 
   3   5   0      264.99      280.21      4.42 o 
   4   5   0      290.10      288.63      7.07 o 
   5   5   0       11.34        9.57      1.50 o 
  -5   6   0        5.09        3.02      1.79 o 
  -4   6   0      105.86      109.24      4.07 o 
  -3   6   0        0.63       -0.78      1.36 o 
  -2   6   0        1.15        1.55      1.43 o 
  -1   6   0       84.75       89.24      3.99 o 
   0   6   0       26.93       29.62      2.30 o 
   1   6   0       54.00       60.31      2.72 o 
   2   6   0        3.90        5.47      1.49 o 
   3   6   0      131.40      139.55      3.53 o 
   4   6   0       10.00       11.98      1.66 o 
   5   6   0       15.02       14.38      2.28 o 
   6   6   0      115.55      117.38      5.72 o 
  -6   7   0       17.43       20.92      7.90 o 
  -5   7   0      150.18      144.03      7.94 o 
  -4   7   0      114.20      101.57      6.84 o 
  -3   7   0        0.41       -0.18      1.74 o 
  -2   7   0      225.39      214.87      8.47 o 
  -1   7   0        1.53        0.91      2.12 o 
   0   7   0        8.41        6.81      1.70 o 
   1   7   0        1.11        2.86      1.43 o 
   2   7   0       14.03       14.97      2.12 o 
   3   7   0       75.95       77.49      3.78 o 
   4   7   0        0.30        1.30      1.39 o 
   5   7   0       10.96        9.08      2.46 o 
   6   7   0       49.20       48.61      5.48 o 
   7   7   0        0.35        2.58      4.41 o 
  -7   8   0        0.03        1.66      3.20 o 
  -6   8   0        1.18       -0.97      2.68 o 
  -5   8   0        5.20        7.97      3.63 o 
  -4   8   0       28.03       25.86      4.50 o 
  -3   8   0      153.39      139.22     17.32 o 
  -2   8   0        0.00        3.34      3.34 o 
  -1   8   0      135.75      135.74      7.31 o 
   0   8   0       37.83       43.60      5.47 o 
   1   8   0        3.01        0.89      1.88 o 
   2   8   0        7.49        9.44      1.87 o 
   3   8   0        1.19       -0.44      1.49 o 
   4   8   0       17.86       17.62      2.31 o 
   5   8   0       18.57       21.74      3.43 o 
   6   8   0        8.54        2.62      2.99 o 
   7   8   0        1.21        3.48      3.42 o 
   8   8   0        0.03        3.53      3.72 o 
  -7   9   0        0.90       -2.74      3.22 o 
  -6   9   0       15.62       12.35      4.25 o 
  -5   9   0       21.47       23.45      6.23 o 
  -4   9   0        0.51        2.31      3.20 o 
  -3   9   0       48.20       49.92      5.69 o 
  -2   9   0        0.00       -2.67      2.68 o 
  -1   9   0       16.22       17.35      4.15 o 
   0   9   0       20.43       18.94      4.19 o 
   1   9   0       49.80       58.07      5.48 o 
   2   9   0        3.79        4.56      2.14 o 
   3   9   0       19.15       17.27      2.48 o 
   4   9   0       42.43       49.54      5.75 o 
   5   9   0       28.04       25.23      3.75 o 
   6   9   0        4.20        6.97      3.85 o 
   7   9   0        5.33        2.02      3.76 o 
  -5  10   0        2.14        5.32      3.65 o 
  -4  10   0       16.66       20.66      4.89 o 
  -3  10   0        0.50       -4.19      2.90 o 
  -2  10   0        9.31        7.62      3.54 o 
  -1  10   0        7.59        0.21      4.10 o 
   0  10   0        1.50       -3.22      2.15 o 
   1  10   0        0.57        3.52      3.04 o 
   2  10   0       10.16        3.78      2.57 o 
   3  10   0        0.79       -0.14      2.90 o 
   4  10   0       11.54       13.68      5.17 o 
  -3  11   0        3.48        5.47      4.19 o 
  -2  11   0        0.17       -4.60      3.07 o 
  -1  11   0        0.08       -2.66      3.11 o 
   0  11   0        1.10        0.84      3.20 o 
   1  11   0        0.41       -0.17      2.85 o 
   2  11   0        0.00        3.11      2.42 o 
   3  11   0        0.11       -0.91      3.95 o 
   0   1   1      162.62      161.57      2.06 o 
   1   1   1     1112.50     1041.68      7.91 o 
  -1   2   1    12526.38    12141.14     58.61 o 
   0   2   1     2312.43     2314.87     12.79 o 
   1   2   1     2798.91     2889.51     23.16 o 
   2   2   1     1852.03     1779.44      7.64 o 
  -2   3   1      950.63      965.80      8.07 o 
  -1   3   1     2774.25     2571.37     17.71 o 
   0   3   1     7316.48     6890.23     24.72 o 
   1   3   1        0.92        0.75      0.52 o 
   2   3   1        6.51        5.83      0.63 o 
   3   3   1      240.13      226.84      2.99 o 
  -3   4   1      472.03      467.08      4.04 o 
  -2   4   1     4494.21     4326.88     33.15 o 
  -1   4   1       11.61       11.93      1.02 o 
   0   4   1      301.34      291.68      3.39 o 
   1   4   1      820.68      826.94      5.43 o 
   2   4   1      405.28      389.25      3.55 o 
   3   4   1      283.17      278.37      2.98 o 
   4   4   1       22.53       23.25      1.30 o 
  -4   5   1       41.23       45.32      1.56 o 
  -3   5   1      269.87      264.19      3.22 o 
  -2   5   1     1573.82     1512.82     15.06 o 
  -1   5   1      815.39      838.34      7.10 o 
   0   5   1      815.01      831.10      7.03 o 
   1   5   1      146.93      146.48      2.44 o 
   2   5   1       18.63       19.79      1.17 o 
   3   5   1        6.08        6.96      0.83 o 
   4   5   1       12.57       13.16      1.07 o 
   5   5   1        6.57        7.65      1.08 o 
  -5   6   1       98.22       89.42      3.42 o 
  -4   6   1       94.61       90.66      2.94 o 
  -3   6   1      169.24      164.08      3.56 o 
  -2   6   1      237.01      234.17      5.79 o 
  -1   6   1       78.86       78.27      2.46 o 
   0   6   1      133.78      129.96      3.01 o 
   1   6   1       24.39       25.95      1.46 o 
   2   6   1      298.86      305.26      3.78 o 
   3   6   1      211.84      210.57      3.17 o 
   4   6   1       20.73       22.00      1.40 o 
   5   6   1      142.38      141.44      4.58 o 
   6   6   1       49.46       56.87      3.46 o 
  -6   7   1        1.60        3.17      2.14 o 
  -5   7   1        2.20        3.18      1.81 o 
  -4   7   1      204.42      206.86      5.02 o 
  -3   7   1      300.61      290.25      6.33 o 
  -2   7   1       72.01       73.95      3.87 o 
  -1   7   1        2.85        3.54      1.41 o 
   0   7   1       62.67       64.03      3.41 o 
   1   7   1        1.43        2.04      1.06 o 
   2   7   1       50.19       50.33      1.93 o 
   3   7   1       32.33       32.61      1.56 o 
   4   7   1       21.53       21.05      1.73 o 
   5   7   1       28.20       29.30      2.19 o 
   6   7   1       12.63       10.69      2.28 o 
   7   7   1       22.47       24.19      3.37 o 
  -7   8   1        0.85        4.57      2.61 o 
  -6   8   1       11.49       11.18      2.78 o 
  -5   8   1       25.05       28.32      3.77 o 
  -4   8   1       15.93        9.71      2.53 o 
  -3   8   1       20.39       20.51      3.07 o 
  -2   8   1      211.82      197.64      9.91 o 
  -1   8   1       66.89       81.87      4.40 o 
   0   8   1       44.62       44.99      3.07 o 
   1   8   1       24.70       23.47      2.45 o 
   2   8   1       49.07       52.48      2.31 o 
   3   8   1        7.12        7.75      1.16 o 
   4   8   1       25.80       26.24      2.05 o 
   5   8   1        8.92        9.60      1.98 o 
   6   8   1        0.64       -0.04      1.71 o 
   7   8   1        3.50        4.55      2.52 o 
   8   8   1        4.68       -1.79      2.40 o 
  -7   9   1        0.41        2.64      4.34 o 
  -6   9   1        4.08        2.24      2.39 o 
  -5   9   1       10.58       12.51      2.92 o 
  -4   9   1       19.22       21.64      3.39 o 
  -3   9   1        9.05        9.81      2.66 o 
  -2   9   1       50.68       48.48      3.95 o 
  -1   9   1       68.79       76.95      4.65 o 
   0   9   1       66.91       64.23      4.17 o 
   1   9   1        5.67        6.07      1.86 o 
   2   9   1       38.92       39.60      2.81 o 
   3   9   1        0.80        0.48      1.75 o 
   4   9   1        6.10        6.73      2.35 o 
   5   9   1        9.56       12.06      2.91 o 
   6   9   1        0.01        1.18      2.54 o 
   7   9   1        0.84        6.80      3.03 o 
  -5  10   1        1.77        4.63      2.68 o 
  -4  10   1        2.95        0.76      2.24 o 
  -3  10   1        1.60        2.80      2.25 o 
  -2  10   1        3.71        1.34      2.26 o 
  -1  10   1        6.78        6.60      2.60 o 
   0  10   1        5.12        1.97      3.86 o 
   1  10   1       58.71       51.94      4.07 o 
   2  10   1       12.95       13.34      2.36 o 
   3  10   1        1.17        0.67      1.86 o 
   4  10   1        1.98        2.67      3.11 o 
   5  10   1        1.65       -4.63      3.08 o 
  -3  11   1        0.07        0.11      2.47 o 
  -2  11   1        2.28       -0.69      2.30 o 
  -1  11   1        2.15        4.25      2.41 o 
   0  11   1        1.03       -1.07      2.17 o 
   1  11   1        4.32        7.07      2.32 o 
   2  11   1        0.05        0.42      1.72 o 
   3  11   1        5.41        9.91      5.20 o 
   0   1   2     3221.47     3040.42     33.70 o 
   1   1   2     2667.62     2631.84     14.14 o 
  -1   2   2     6669.15     6603.35     29.00 o 
   0   2   2      514.05      520.41      7.29 o 
   1   2   2      237.29      238.24      2.66 o 
   2   2   2     1864.43     1747.91      8.77 o 
  -2   3   2      530.01      513.62      4.20 o 
  -1   3   2     1283.75     1290.99      8.89 o 
   0   3   2      553.44      584.80      5.48 o 
   1   3   2      264.25      246.78      2.55 o 
   2   3   2      230.09      236.56      2.62 o 
   3   3   2      132.88      149.96      2.69 o 
  -3   4   2      400.15      395.58      3.72 o 
  -2   4   2     1674.14     1606.34     14.80 o 
  -1   4   2      800.82      788.02      6.11 o 
   0   4   2       14.16       14.79      1.53 o 
   1   4   2      160.20      159.63      2.30 o 
   2   4   2      317.84      323.33      3.18 o 
   3   4   2      420.94      412.09      3.74 o 
   4   4   2      129.42      127.80      2.26 o 
  -4   5   2        9.45        9.01      1.04 o 
  -3   5   2       37.73       39.96      1.61 o 
  -2   5   2      208.12      193.18      2.97 o 
  -1   5   2      878.52      801.96      6.82 o 
   0   5   2      690.01      707.62      6.43 o 
   1   5   2      182.75      198.23      2.85 o 
   2   5   2       59.53       60.93      1.69 o 
   3   5   2       40.98       44.53      1.58 o 
   4   5   2      135.68      132.62      2.74 o 
   5   5   2       55.18       58.95      2.25 o 
  -5   6   2       96.19      102.71      3.68 o 
  -4   6   2       30.48       33.10      2.02 o 
  -3   6   2       44.61       42.30      2.98 o 
  -2   6   2      209.70      188.48      4.52 o 
  -1   6   2      183.50      181.33      4.10 o 
   0   6   2      310.66      318.31      4.61 o 
   1   6   2       24.63       23.51      1.47 o 
   2   6   2      186.00      187.17      2.93 o 
   3   6   2      355.74      355.46      4.28 o 
   4   6   2       21.01       23.63      1.37 o 
   5   6   2        9.31        7.72      1.48 o 
   6   6   2       53.45       53.23      3.04 o 
  -6   7   2       59.89       63.17      3.84 o 
  -5   7   2      100.63       96.98      4.26 o 
  -4   7   2      104.27      104.01      4.87 o 
  -3   7   2       13.88       19.88      2.61 o 
  -2   7   2      186.58      179.04      4.80 o 
  -1   7   2       28.13       31.57      2.26 o 
   0   7   2       92.37       90.07      3.51 o 
   1   7   2       38.23       44.01      2.46 o 
   2   7   2       18.30       17.64      1.35 o 
   3   7   2       13.34       11.19      1.22 o 
   4   7   2       28.55       27.59      1.96 o 
   5   7   2       84.64       89.01      3.30 o 
   6   7   2       42.69       43.42      3.46 o 
   7   7   2        0.51        2.32      2.27 o 
  -7   8   2        0.85        2.80      2.42 o 
  -6   8   2        1.79        2.08      2.28 o 
  -5   8   2       11.11        9.81      2.62 o 
  -4   8   2        8.10        8.43      2.38 o 
  -3   8   2      104.69      104.93      5.15 o 
  -2   8   2      170.52      181.56      6.11 o 
  -1   8   2       61.32       68.30      4.06 o 
   0   8   2        1.55        0.60      1.58 o 
   1   8   2        7.32        6.73      1.57 o 
   2   8   2       21.21       19.60      1.94 o 
   3   8   2       21.78       22.97      1.71 o 
   4   8   2       19.86       19.34      1.93 o 
   5   8   2       75.00       79.95      3.90 o 
   6   8   2       45.19       44.69      3.62 o 
   7   8   2        7.06        6.90      2.78 o 
   8   8   2        2.15        2.31      2.62 o 
  -7   9   2        0.68        6.54      2.61 o 
  -6   9   2        4.72        6.86      2.77 o 
  -5   9   2        1.51        0.70      2.05 o 
  -4   9   2       15.72       12.05      2.95 o 
  -3   9   2        1.12       -1.66      1.88 o 
  -2   9   2        8.02        3.65      2.28 o 
  -1   9   2       41.62       46.71      3.89 o 
   0   9   2        4.49        3.87      2.07 o 
   1   9   2        6.52        4.30      1.71 o 
   2   9   2        3.06        3.17      2.02 o 
   3   9   2       15.85       17.53      2.12 o 
   4   9   2       15.81       16.61      2.35 o 
   5   9   2        5.52        7.31      3.03 o 
   6   9   2        7.28        2.67      2.54 o 
   7   9   2        5.60        5.39      3.25 o 
  -5  10   2        9.76       11.06      3.08 o 
  -4  10   2        2.75        1.80      2.31 o 
  -3  10   2       19.33       16.87      4.52 o 
  -2  10   2        6.68        3.82      2.37 o 
  -1  10   2        0.14        2.82      2.59 o 
   0  10   2       11.92        8.49      3.12 o 
   1  10   2        4.55        1.27      1.73 o 
   2  10   2        9.71        8.47      2.01 o 
   3  10   2       14.09       12.65      2.82 o 
   4  10   2       13.77        9.50      3.75 o 
   5  10   2        3.44        6.60      3.77 o 
  -3  11   2        0.16       -1.12      2.26 o 
  -2  11   2        9.29       10.22      3.06 o 
  -1  11   2        2.60        2.81      2.63 o 
   0  11   2        1.90        0.70      2.03 o 
   1  11   2        1.04        0.50      1.82 o 
   2  11   2        4.28        2.50      2.18 o 
   3  11   2       22.76       24.03      4.04 o 
   0   1   3     2323.87     2189.38     19.06 o 
   1   1   3      410.35      373.76      3.29 o 
  -1   2   3      622.45      600.20      7.88 o 
   0   2   3     3963.33     3927.95     45.67 o 
   1   2   3     2099.84     2039.39     15.43 o 
   2   2   3      409.12      373.80      3.29 o 
  -2   3   3      348.32      345.01      4.49 o 
  -1   3   3     1537.06     1405.81      9.67 o 
   0   3   3      704.20      681.14      5.40 o 
   1   3   3       35.39       33.87      1.09 o 
   2   3   3       28.62       28.09      1.03 o 
   3   3   3      165.60      176.24      2.23 o 
  -3   4   3       65.80       76.27      1.63 o 
  -2   4   3       72.87       79.72      2.74 o 
  -1   4   3       50.13       53.14      2.10 o 
   0   4   3       45.03       48.11      1.63 o 
   1   4   3       91.11       90.38      1.77 o 
   2   4   3      843.44      863.63      7.18 o 
   3   4   3      339.83      338.72      3.53 o 
   4   4   3       97.43       98.91      1.99 o 
  -4   5   3        0.14       -0.58      0.85 o 
  -3   5   3       77.07       74.32      2.39 o 
  -2   5   3      349.32      330.84      5.08 o 
  -1   5   3      359.93      359.50      4.16 o 
   0   5   3      183.68      195.70      3.88 o 
   1   5   3      292.54      269.84      3.52 o 
   2   5   3      460.21      441.10      4.13 o 
   3   5   3        1.49        0.09      0.85 o 
   4   5   3       31.46       30.45      1.37 o 
   5   5   3        4.74        5.37      1.24 o 
  -5   6   3       33.14       30.56      2.17 o 
  -4   6   3        3.21        3.10      1.14 o 
  -3   6   3      156.57      151.80      4.32 o 
  -2   6   3      142.75      144.45      3.83 o 
  -1   6   3      146.47      153.32      4.12 o 
   0   6   3       73.35       80.73      2.91 o 
   1   6   3      208.11      212.56      3.52 o 
   2   6   3      101.04      108.38      2.42 o 
   3   6   3       27.98       32.79      1.56 o 
   4   6   3       15.58       15.32      1.49 o 
   5   6   3        5.77        2.24      1.21 o 
   6   6   3       54.12       53.52      3.11 o 
  -6   7   3        6.93        6.08      1.84 o 
  -5   7   3       15.29       15.82      2.16 o 
  -4   7   3      128.71      134.49      6.32 o 
  -3   7   3      128.68      126.86      4.34 o 
  -2   7   3       84.21       76.06      3.50 o 
  -1   7   3       17.53       15.13      1.84 o 
   0   7   3       45.62       39.88      2.41 o 
   1   7   3       73.08       72.17      2.82 o 
   2   7   3       16.88       16.93      1.49 o 
   3   7   3       28.60       28.22      1.64 o 
   4   7   3        6.78        6.23      1.32 o 
   5   7   3       68.70       69.83      4.04 o 
   6   7   3        5.70        5.29      1.86 o 
   7   7   3       25.78       23.66      2.95 o 
  -7   8   3        1.79        2.90      2.28 o 
  -6   8   3        4.08        5.07      2.42 o 
  -5   8   3        2.38        2.00      1.94 o 
  -4   8   3      108.62      120.05      4.80 o 
  -3   8   3      137.18      134.02      5.54 o 
  -2   8   3      178.07      182.07      6.14 o 
  -1   8   3       19.35       22.27      2.60 o 
   0   8   3       38.59       36.62      2.67 o 
   1   8   3        2.91        3.81      1.40 o 
   2   8   3        8.22        7.16      1.84 o 
   3   8   3        9.79        7.69      1.57 o 
   4   8   3        3.66        1.84      1.51 o 
   5   8   3       11.38       10.55      1.94 o 
   6   8   3       13.29       18.97      2.84 o 
   7   8   3       20.02       19.56      3.07 o 
   8   8   3       11.84       15.99      3.45 o 
  -6   9   3        1.42        3.31      2.38 o 
  -5   9   3        1.69        0.66      3.11 o 
  -4   9   3       11.26       11.87      2.78 o 
  -3   9   3       35.26       30.78      3.60 o 
  -2   9   3        4.76        5.00      2.05 o 
  -1   9   3       63.71       62.56      4.25 o 
   0   9   3       88.33       83.02      5.48 o 
   1   9   3        9.75        8.07      1.90 o 
   2   9   3        1.28        0.47      1.51 o 
   3   9   3        4.88        3.95      1.94 o 
   4   9   3        8.68        8.16      2.32 o 
   5   9   3        3.21        2.70      2.64 o 
   6   9   3        7.83       10.65      3.34 o 
  -5  10   3        0.86        2.30      3.07 o 
  -4  10   3        9.19        6.87      2.70 o 
  -3  10   3       20.17       15.72      3.25 o 
  -2  10   3       10.93        2.55      2.31 o 
  -1  10   3       11.45       12.92      2.83 o 
   0  10   3        0.75        1.32      1.67 o 
   1  10   3        4.66        3.10      1.86 o 
   2  10   3       30.12       27.13      2.74 o 
   3  10   3        4.29        3.02      2.42 o 
   4  10   3       12.45        6.97      3.13 o 
   5  10   3       11.96       13.64      4.60 o 
  -2  11   3        9.49        9.86      2.84 o 
  -1  11   3        8.29        6.96      3.16 o 
   0  11   3        0.47        3.49      2.11 o 
   1  11   3        1.50        0.32      1.92 o 
   2  11   3        1.06       -1.12      2.18 o 
   0   0   4     2577.02     2235.50     29.78 o 
   0   1   4     1696.84     1631.17     10.65 o 
   1   1   4      748.07      681.01     43.66 o 
  -1   2   4      767.73      776.88      5.95 o 
   0   2   4     1443.67     1438.32      8.50 o 
   1   2   4      728.42      693.19      4.29 o 
   2   2   4       55.32       57.97      1.51 o 
  -2   3   4     1280.20     1211.73      9.33 o 
  -1   3   4      516.83      522.18      5.19 o 
   0   3   4       24.56       22.07      1.01 o 
   1   3   4      304.44      296.73      3.37 o 
   2   3   4      172.96      171.86      2.41 o 
   3   3   4       45.91       44.25      1.77 o 
  -3   4   4       25.59       31.44      1.49 o 
  -2   4   4      279.94      257.99      4.40 o 
  -1   4   4      687.86      705.18      7.17 o 
   0   4   4     1275.61     1271.96     11.59 o 
   1   4   4       83.10       85.65      1.84 o 
   2   4   4       33.12       31.74      1.34 o 
   3   4   4      189.54      184.66      2.57 o 
   4   4   4        3.98        4.14      0.93 o 
  -4   5   4      135.36      127.69      3.34 o 
  -3   5   4       42.87       43.49      2.35 o 
  -2   5   4       34.18       33.48      2.04 o 
  -1   5   4      105.64       97.03      2.98 o 
   0   5   4      333.65      331.60      3.56 o 
   1   5   4      344.41      343.07      5.43 o 
   2   5   4       13.31       11.19      1.09 o 
   3   5   4       96.16       92.36      2.26 o 
   4   5   4       60.23       67.82      2.33 o 
   5   5   4       21.22       18.20      1.84 o 
  -5   6   4       19.15       19.20      1.93 o 
  -4   6   4       18.62       22.22      1.90 o 
  -3   6   4       10.95       12.74      1.94 o 
  -2   6   4        8.87        7.31      1.65 o 
  -1   6   4      132.95      130.86      3.61 o 
   0   6   4       36.85       31.85      3.23 o 
   1   6   4       42.96       45.89      1.79 o 
   2   6   4        3.21        2.02      0.84 o 
   3   6   4       79.42       80.92      2.36 o 
   4   6   4       63.29       66.20      2.75 o 
   5   6   4       11.21       10.26      1.63 o 
   6   6   4       52.15       48.58      2.73 o 
  -6   7   4       15.78       16.18      2.35 o 
  -5   7   4       10.31        6.19      1.83 o 
  -4   7   4       29.95       35.03      2.43 o 
  -3   7   4        5.33        4.19      1.64 o 
  -2   7   4        6.47        3.77      1.40 o 
  -1   7   4        7.05        8.19      1.90 o 
   0   7   4        0.34       -1.02      0.99 o 
   1   7   4        7.61        8.68      1.46 o 
   2   7   4       18.69       17.55      1.73 o 
   3   7   4        7.86        9.79      1.39 o 
   4   7   4        1.49        2.02      1.52 o 
   5   7   4        1.37        2.30      1.38 o 
   6   7   4       56.74       59.69      3.46 o 
   7   7   4       10.68        5.76      2.47 o 
  -7   8   4        1.18        1.94      2.38 o 
  -6   8   4       13.10       10.26      2.39 o 
  -5   8   4        3.08        1.70      1.64 o 
  -4   8   4       39.83       35.03      2.83 o 
  -3   8   4       17.50       21.81      2.95 o 
  -2   8   4        6.98        9.24      2.34 o 
  -1   8   4       45.87       58.43      3.24 o 
   0   8   4       76.00       75.32      3.26 o 
   1   8   4       45.37       46.88      2.69 o 
   2   8   4       30.90       29.83      2.31 o 
   3   8   4       39.03       39.32      2.80 o 
   4   8   4       53.71       56.45      3.70 o 
   5   8   4        9.99        6.54      2.06 o 
   6   8   4        0.13        2.32      1.92 o 
   7   8   4        8.96       14.74      3.97 o 
  -6   9   4       10.20       10.56      2.88 o 
  -5   9   4        1.09        0.95      2.35 o 
  -4   9   4        9.25        8.59      2.66 o 
  -3   9   4        3.66        4.38      2.33 o 
  -2   9   4        0.60        1.90      2.03 o 
  -1   9   4       51.58       60.40      4.95 o 
   0   9   4        1.67       -0.82      1.53 o 
   1   9   4       19.53       20.59      2.57 o 
   2   9   4       29.33       31.49      2.51 o 
   3   9   4        9.99        8.05      2.30 o 
   4   9   4       11.74        8.81      2.31 o 
   5   9   4       40.83       41.71      4.27 o 
   6   9   4        9.29        8.66      3.31 o 
  -5  10   4        3.45        4.59      2.62 o 
  -4  10   4        2.18        7.67      2.71 o 
  -3  10   4        9.33        7.49      2.72 o 
  -2  10   4        8.76        7.56      2.41 o 
  -1  10   4       16.30       17.47      2.75 o 
   0  10   4        6.17        2.58      1.79 o 
   1  10   4        3.73        5.76      1.98 o 
   2  10   4        2.46       -0.59      1.95 o 
   3  10   4       10.62       11.64      3.29 o 
   4  10   4        0.05       -1.79      2.30 o 
   5  10   4        8.91        6.62      3.20 o 
  -2  11   4        4.45        3.02      2.60 o 
  -1  11   4        2.38        2.05      2.30 o 
   0  11   4        0.98        0.25      1.99 o 
   1  11   4        5.60        1.85      2.00 o 
   2  11   4        0.43        2.64      2.25 o 
   0   1   5      490.09      498.36      5.62 o 
   1   1   5      283.93      288.34      4.10 o 
  -1   2   5      130.25      117.85      2.22 o 
   0   2   5      204.63      187.28      2.72 o 
   1   2   5      300.00      273.94      3.36 o 
   2   2   5      218.40      203.43      2.65 o 
  -2   3   5      132.40      120.26      2.28 o 
  -1   3   5       20.42       21.48      0.89 o 
   0   3   5      246.30      243.84      3.87 o 
   1   3   5        0.96        0.21      0.49 o 
   2   3   5       10.46       10.26      0.82 o 
   3   3   5      452.91      480.73      4.14 o 
  -3   4   5       23.62       28.96      1.68 o 
  -2   4   5      598.69      611.83     36.87 o 
  -1   4   5     1095.27     1122.80     11.37 o 
   0   4   5       51.89       54.59      3.11 o 
   1   4   5      128.08      134.49      2.84 o 
   2   4   5      690.72      697.76      7.28 o 
   3   4   5      494.43      517.72      6.07 o 
   4   4   5       66.43       68.84      2.53 o 
  -4   5   5        7.14        6.60      1.43 o 
  -3   5   5       52.16       57.66      2.50 o 
  -2   5   5      151.40      131.67      4.28 o 
  -1   5   5      124.37      124.18      3.11 o 
   0   5   5      113.19      118.52      2.23 o 
   1   5   5      144.43      145.81      3.18 o 
   2   5   5      135.01      134.22      3.65 o 
   3   5   5       51.15       54.91      1.90 o 
   4   5   5       27.16       29.75      1.96 o 
   5   5   5       35.97       39.85      2.69 o 
  -5   6   5       57.85       55.31      2.78 o 
  -4   6   5       77.60       77.13      3.07 o 
  -3   6   5       64.58       61.13      3.15 o 
  -2   6   5      214.73      216.69      7.11 o 
  -1   6   5       64.48       64.39      2.64 o 
   0   6   5       41.19       41.64      2.27 o 
   1   6   5      159.85      162.77      6.07 o 
   2   6   5        5.35        5.05      1.03 o 
   3   6   5       34.53       35.37      1.73 o 
   4   6   5       33.05       34.83      2.19 o 
   5   6   5       16.65       14.29      1.76 o 
   6   6   5       18.89       15.97      2.28 o 
  -6   7   5        5.36        4.63      1.81 o 
  -5   7   5       19.62       17.77      2.33 o 
  -4   7   5       28.67       33.13      2.40 o 
  -3   7   5       77.48       79.97      4.27 o 
  -2   7   5       47.91       49.92      2.88 o 
  -1   7   5       41.70       49.07      2.57 o 
   0   7   5       45.18       46.36      2.50 o 
   1   7   5       97.35       97.78      4.42 o 
   2   7   5       13.50       14.47      1.85 o 
   3   7   5       14.48        9.98      1.68 o 
   4   7   5       23.46       19.41      2.23 o 
   5   7   5       64.45       64.61      3.13 o 
   6   7   5        2.33        4.31      1.63 o 
   7   7   5        2.03        2.50      1.85 o 
  -7   8   5        7.28        9.84      2.48 o 
  -6   8   5        4.72        5.74      2.00 o 
  -5   8   5        0.82       -1.16      1.53 o 
  -4   8   5       23.76       23.65      2.56 o 
  -3   8   5       15.84       17.14      2.78 o 
  -2   8   5       12.91       14.47      2.26 o 
  -1   8   5       58.24       61.93      3.08 o 
   0   8   5       40.38       39.29      2.60 o 
   1   8   5       45.08       47.31      2.71 o 
   2   8   5       95.23       98.21      3.85 o 
   3   8   5       35.78       42.21      3.78 o 
   4   8   5       14.82       15.67      2.55 o 
   5   8   5        6.31        3.67      2.09 o 
   6   8   5        2.29        7.26      3.33 o 
   7   8   5        3.07        4.33      2.61 o 
  -6   9   5        2.37        2.66      2.52 o 
  -5   9   5        0.03        0.09      1.85 o 
  -4   9   5        7.82        8.09      2.12 o 
  -3   9   5        4.11        5.28      2.18 o 
  -2   9   5        6.22        5.48      2.28 o 
  -1   9   5        0.81        0.28      1.50 o 
   0   9   5       15.11       21.05      2.46 o 
   1   9   5        7.77        6.19      1.71 o 
   2   9   5        3.99        6.92      2.38 o 
   3   9   5        7.13       10.45      2.79 o 
   4   9   5       30.13       31.12      3.23 o 
   5   9   5       25.30       22.46      3.25 o 
   6   9   5        1.55       -2.70      2.48 o 
  -5  10   5       15.35       20.67      6.08 o 
  -4  10   5        2.96        3.42      3.22 o 
  -3  10   5        6.14        5.90      2.59 o 
  -2  10   5        6.52        4.97      1.98 o 
  -1  10   5        3.01        3.20      1.83 o 
   0  10   5        1.55        3.41      1.76 o 
   1  10   5        5.65        5.07      1.88 o 
   2  10   5        1.36       -0.44      2.28 o 
   3  10   5       12.05       11.85      4.66 o 
   4  10   5        2.10        1.11      2.49 o 
  -1  11   5        0.50        1.11      2.04 o 
   0  11   5        7.12        8.90      2.37 o 
   1  11   5        0.76        2.92      2.26 o 
   0   1   6      112.05      103.16      2.39 o 
   1   1   6      464.51      434.83      5.23 o 
  -1   2   6      677.47      696.42      7.70 o 
   0   2   6      718.52      722.69      6.72 o 
   1   2   6      842.01      835.03      5.61 o 
   2   2   6      606.47      572.54      5.13 o 
  -2   3   6      262.56      276.60      3.53 o 
  -1   3   6       21.06       24.28      1.16 o 
   0   3   6      220.28      215.90      3.21 o 
   1   3   6       18.24       17.43      1.25 o 
   2   3   6      490.15      514.60      4.95 o 
   3   3   6      127.49      124.90      2.23 o 
  -3   4   6       31.82       35.18      2.12 o 
  -2   4   6      318.95      340.88      4.95 o 
  -1   4   6       66.63       67.56      2.37 o 
   0   4   6      641.22      694.10     13.03 o 
   1   4   6      211.07      224.39      4.23 o 
   2   4   6       90.81       93.61      2.15 o 
   3   4   6      103.58      106.63      2.52 o 
   4   4   6      129.64      126.85      3.29 o 
  -4   5   6      130.92      130.49      3.88 o 
  -3   5   6       69.49       69.29      2.89 o 
  -2   5   6      122.81      132.29      3.35 o 
  -1   5   6      114.62      113.47      3.08 o 
   0   5   6      225.81      220.68      4.13 o 
   1   5   6       96.40       98.78      2.64 o 
   2   5   6      197.37      228.78      4.26 o 
   3   5   6       42.63       45.09      2.74 o 
   4   5   6       34.40       38.14      2.24 o 
   5   5   6       32.38       35.25      2.32 o 
  -5   6   6       79.34       79.52      3.40 o 
  -4   6   6       24.41       25.32      2.15 o 
  -3   6   6      126.40      120.63      3.86 o 
  -2   6   6      144.78      127.75      3.62 o 
  -1   6   6       59.90       60.36      2.64 o 
   0   6   6       24.94       23.89      1.83 o 
   1   6   6       56.93       62.49      2.80 o 
   2   6   6       64.53       71.71      2.93 o 
   3   6   6       40.79       41.80      2.62 o 
   4   6   6        8.32        8.22      1.52 o 
   5   6   6       22.70       20.66      2.11 o 
   6   6   6       54.21       57.50      3.17 o 
  -6   7   6        3.13        1.53      1.76 o 
  -5   7   6       21.27       17.65      2.13 o 
  -4   7   6       10.17       11.19      1.96 o 
  -3   7   6      135.30      158.15      5.10 o 
  -2   7   6      167.80      154.94      4.23 o 
  -1   7   6      164.99      172.15      5.27 o 
   0   7   6      152.02      156.90      4.29 o 
   1   7   6       62.28       60.33      3.51 o 
   2   7   6      100.91      103.72      4.46 o 
   3   7   6       51.80       50.38      3.47 o 
   4   7   6        5.62        0.55      1.92 o 
   5   7   6       27.35       24.10      2.57 o 
   6   7   6       27.08       26.34      2.49 o 
   7   7   6        2.44        4.92      2.01 o 
  -7   8   6        2.06        2.30      2.22 o 
  -6   8   6        0.08       -1.99      1.77 o 
  -5   8   6        4.36        5.37      1.84 o 
  -4   8   6        3.68        3.63      1.70 o 
  -3   8   6        9.27        7.72      2.14 o 
  -2   8   6        1.71        5.26      1.63 o 
  -1   8   6       23.94       25.44      2.79 o 
   0   8   6       75.84       70.93      3.27 o 
   1   8   6       11.16        9.96      1.77 o 
   2   8   6       20.84       26.54      2.46 o 
   3   8   6        5.05        5.29      2.26 o 
   4   8   6        3.86        4.30      2.09 o 
   5   8   6       96.77      102.87      9.20 o 
   6   8   6        7.45        8.29      2.90 o 
   7   8   6        1.47       -0.81      2.36 o 
  -6   9   6        1.88        2.64      2.11 o 
  -5   9   6        2.80        2.86      1.98 o 
  -4   9   6        5.58        7.11      2.11 o 
  -3   9   6        4.09        2.95      2.22 o 
  -2   9   6       12.01       13.21      2.27 o 
  -1   9   6       14.23       11.43      3.31 o 
   0   9   6        3.11        1.77      1.64 o 
   1   9   6        7.89        5.64      1.78 o 
   2   9   6       27.48       25.46      3.16 o 
   3   9   6       32.59       33.72      3.86 o 
   4   9   6        2.01        2.79      2.55 o 
   5   9   6       15.74       14.58      2.87 o 
   6   9   6        1.96        3.04      2.81 o 
  -4  10   6        3.92        2.59      2.34 o 
  -3  10   6        6.14        4.51      2.85 o 
  -2  10   6        3.11        1.45      1.95 o 
  -1  10   6        6.61        4.68      2.00 o 
   0  10   6        8.65        8.58      2.65 o 
   1  10   6        5.55        4.09      2.01 o 
   2  10   6        3.52        6.80      2.92 o 
   3  10   6        8.50        5.36      2.93 o 
   4  10   6       13.83       14.87      3.40 o 
   0  11   6        3.35        4.56      4.86 o 
   0   1   7      475.65      460.07      5.72 o 
   1   1   7       47.25       52.38      1.81 o 
  -1   2   7      262.48      275.10      4.11 o 
   0   2   7       71.65       72.25      1.68 o 
   1   2   7      187.15      188.20      2.84 o 
   2   2   7     1265.85     1330.59     10.78 o 
  -2   3   7      119.03      117.10      2.46 o 
  -1   3   7       46.96       46.61      1.75 o 
   0   3   7      441.90      492.08      5.76 o 
   1   3   7      650.51      684.36      5.29 o 
   2   3   7      223.03      235.73      2.91 o 
   3   3   7        4.65        5.01      0.87 o 
  -3   4   7      174.62      182.68      3.64 o 
  -2   4   7        5.40        5.59      1.15 o 
  -1   4   7        5.10        4.56      0.87 o 
   0   4   7      171.88      193.15      3.89 o 
   1   4   7      101.79       99.22      2.22 o 
   2   4   7       92.11       88.61      2.76 o 
   3   4   7       41.86       42.40      1.75 o 
   4   4   7       40.35       41.18      2.05 o 
  -4   5   7       75.10       72.94      3.17 o 
  -3   5   7      138.66      138.20      3.78 o 
  -2   5   7       90.81       90.49      2.99 o 
  -1   5   7        9.71        7.49      1.49 o 
   0   5   7      111.51      117.44      3.41 o 
   1   5   7      184.62      179.79      4.80 o 
   2   5   7       22.82       21.64      1.46 o 
   3   5   7       14.72       17.75      1.54 o 
   4   5   7       27.08       25.63      2.00 o 
   5   5   7        9.60       11.16      1.74 o 
  -5   6   7       11.95       11.59      1.76 o 
  -4   6   7      138.95      148.24      6.30 o 
  -3   6   7      203.87      205.60      5.31 o 
  -2   6   7       37.51       39.10      2.37 o 
  -1   6   7       14.05       15.22      1.70 o 
   0   6   7       49.18       50.64      2.70 o 
   1   6   7       47.08       43.40      2.49 o 
   2   6   7       45.19       47.78      2.76 o 
   3   6   7       98.56      106.03      4.15 o 
   4   6   7       68.50       74.08      4.55 o 
   5   6   7       58.81       66.08      3.18 o 
   6   6   7       79.67       78.84      3.59 o 
  -6   7   7        5.48        4.36      1.76 o 
  -5   7   7       37.04       30.37      3.15 o 
  -4   7   7      112.04      102.73      3.90 o 
  -3   7   7       77.23       68.81      4.81 o 
  -2   7   7       36.80       37.01      2.58 o 
  -1   7   7      110.44      101.39      3.56 o 
   0   7   7      112.38       96.86      3.49 o 
   1   7   7       72.70       81.64      3.45 o 
   2   7   7       52.07       54.11      2.92 o 
   3   7   7       48.28       44.49      3.77 o 
   4   7   7       16.71       17.83      3.18 o 
   5   7   7       15.20       10.51      2.75 o 
   6   7   7       44.80       48.33      3.47 o 
   7   7   7        2.54        0.49      2.12 o 
  -7   8   7        0.42        3.35      2.14 o 
  -6   8   7        3.86        2.15      1.91 o 
  -5   8   7        4.72        4.29      2.65 o 
  -4   8   7        1.31       -0.14      1.44 o 
  -3   8   7        0.51       -1.99      1.32 o 
  -2   8   7       11.64        9.57      1.91 o 
  -1   8   7       38.62       33.31      2.57 o 
   0   8   7       53.75       51.34      3.06 o 
   1   8   7       20.51       28.77      2.55 o 
   2   8   7       11.78       12.03      2.69 o 
   3   8   7       42.49       56.73      4.37 o 
   4   8   7        0.73        1.19      2.02 o 
   5   8   7        1.33        4.90      2.22 o 
   6   8   7        7.41        4.81      2.37 o 
   7   8   7        2.49        4.46      2.90 o 
  -6   9   7        0.10        3.95      4.86 o 
  -5   9   7        7.56        8.78      2.36 o 
  -4   9   7        7.25        8.13      1.94 o 
  -3   9   7        2.30        1.79      1.83 o 
  -2   9   7        0.45        0.39      1.59 o 
  -1   9   7       10.90       10.16      2.17 o 
   0   9   7       28.80       31.20      2.66 o 
   1   9   7       21.87       19.13      2.46 o 
   2   9   7       12.40        8.84      2.80 o 
   3   9   7        5.88        6.14      2.44 o 
   4   9   7        5.01        6.55      2.70 o 
   5   9   7       10.30        7.90      2.57 o 
   6   9   7        1.87        5.77      5.17 o 
  -4  10   7        1.76        1.59      2.05 o 
  -3  10   7        3.34        1.97      2.11 o 
  -2  10   7        4.26        4.99      2.22 o 
  -1  10   7        1.10        2.03      1.79 o 
   0  10   7        4.76        7.84      2.10 o 
   1  10   7        3.10        2.49      3.16 o 
   2  10   7       10.06       15.16      3.31 o 
   3  10   7        0.06       -0.83      2.41 o 
   4  10   7       11.03        8.66      3.04 o 
   0   0   8     1250.32     1366.04     26.74 o 
   0   1   8      904.52      981.85      8.68 o 
   1   1   8      578.29      633.24      6.28 o 
  -1   2   8      194.67      194.19      3.16 o 
   0   2   8       15.12       16.01      1.24 o 
   1   2   8      189.44      190.25      4.01 o 
   2   2   8      231.58      230.27      4.40 o 
  -2   3   8      236.25      271.50      4.17 o 
  -1   3   8      370.96      408.88      4.49 o 
   0   3   8      318.13      334.41      4.00 o 
   1   3   8      115.81      132.63      2.90 o 
   2   3   8       23.01       24.36      1.38 o 
   3   3   8        7.31        7.73      1.08 o 
  -3   4   8       97.66      104.53      3.13 o 
  -2   4   8       19.99       23.09      1.87 o 
  -1   4   8       22.18       28.07      2.00 o 
   0   4   8        4.66        4.98      0.98 o 
   1   4   8       11.09       10.17      1.21 o 
   2   4   8      493.81      509.53      5.40 o 
   3   4   8       68.23       68.93      2.25 o 
   4   4   8       74.68       77.83      2.59 o 
  -4   5   8      106.79       96.54      3.20 o 
  -3   5   8       41.57       40.65      2.24 o 
  -2   5   8      144.93      144.76      4.41 o 
  -1   5   8        8.36        6.64      1.45 o 
   0   5   8       29.12       30.22      2.24 o 
   1   5   8       36.05       40.23      2.32 o 
   2   5   8      186.51      184.34      3.85 o 
   3   5   8       33.44       36.96      2.21 o 
   4   5   8       32.88       35.58      2.15 o 
   5   5   8       62.39       58.58      2.72 o 
  -5   6   8       75.92       69.86      3.07 o 
  -4   6   8       42.62       42.43      2.52 o 
  -3   6   8       32.43       26.26      2.26 o 
  -2   6   8       81.77       88.63      3.30 o 
  -1   6   8       98.23      108.27      3.86 o 
   0   6   8       35.43       37.66      2.52 o 
   1   6   8       18.83       21.50      2.03 o 
   2   6   8       78.33       82.10      4.97 o 
   3   6   8        0.06       -1.21      1.51 o 
   4   6   8      128.15      134.97      4.50 o 
   5   6   8       10.76       11.46      1.90 o 
   6   6   8       57.58       50.38      3.01 o 
  -6   7   8        2.32        0.93      1.48 o 
  -5   7   8        7.07        7.53      1.60 o 
  -4   7   8        0.31        0.98      1.36 o 
  -3   7   8       33.30       32.34      2.55 o 
  -2   7   8       60.55       53.94      2.97 o 
  -1   7   8       15.29       17.23      2.22 o 
   0   7   8       37.02       39.22      2.74 o 
   1   7   8       74.15       82.60      3.98 o 
   2   7   8       45.00       47.49      3.86 o 
   3   7   8       23.31       25.49      3.24 o 
   4   7   8       44.49       49.66      3.80 o 
   5   7   8       27.70       32.97      3.34 o 
   6   7   8        0.20        1.29      2.02 o 
   7   7   8        0.35        2.97      1.91 o 
  -7   8   8        2.12        8.81      6.08 o 
  -6   8   8        1.11        0.51      1.68 o 
  -5   8   8        4.18        3.07      1.69 o 
  -4   8   8        0.41        0.37      1.58 o 
  -3   8   8       26.67       28.33      2.63 o 
  -2   8   8       17.90       17.79      2.20 o 
  -1   8   8       12.31        9.43      1.84 o 
   0   8   8       43.51       43.94      3.14 o 
   1   8   8       24.63       22.94      2.43 o 
   2   8   8       31.72       32.80      3.71 o 
   3   8   8        9.35        8.84      2.97 o 
   4   8   8       19.56       23.33      3.52 o 
   5   8   8       42.27       38.51      4.61 o 
   6   8   8        6.68        4.13      2.46 o 
   7   8   8        4.12        1.22      4.56 o 
  -5   9   8        3.08        2.97      1.97 o 
  -4   9   8        1.71        3.66      1.74 o 
  -3   9   8        0.82        0.50      1.80 o 
  -2   9   8        4.20        2.98      1.89 o 
  -1   9   8        0.30        2.61      1.68 o 
   0   9   8       15.30       16.77      2.52 o 
   1   9   8        6.25        8.34      2.33 o 
   2   9   8        3.17        1.62      2.32 o 
   3   9   8        0.03        3.25      2.51 o 
   4   9   8        6.05        5.63      2.56 o 
   5   9   8        6.90       12.39      3.10 o 
  -3  10   8        1.83        4.30      2.16 o 
  -2  10   8        5.08        5.96      2.08 o 
  -1  10   8        7.12        7.65      2.26 o 
   0  10   8        1.19        3.14      2.16 o 
   1  10   8        1.73       -1.67      2.19 o 
   2  10   8        6.08        3.90      2.90 o 
   3  10   8        0.24        1.74      2.56 o 
   0   1   9      458.07      459.45      5.99 o 
   1   1   9       79.89       87.18      2.76 o 
  -1   2   9      306.77      307.12      4.23 o 
   0   2   9      369.99      377.08      4.23 o 
   1   2   9       31.33       30.31      1.80 o 
   2   2   9       64.19       71.44      2.56 o 
  -2   3   9      179.77      163.77      3.42 o 
  -1   3   9      225.24      231.39      4.19 o 
   0   3   9       22.15       23.53      1.38 o 
   1   3   9       63.22       66.27      1.91 o 
   2   3   9       62.45       63.56      2.17 o 
   3   3   9       47.68       51.94      2.22 o 
  -3   4   9      288.47      270.30      5.03 o 
  -2   4   9       95.68       95.56      3.28 o 
  -1   4   9       59.01       64.54      3.37 o 
   0   4   9       79.44       71.32      2.39 o 
   1   4   9        6.01        8.13      1.22 o 
   2   4   9      155.91      155.97      3.53 o 
   3   4   9        5.50        4.06      1.12 o 
   4   4   9       25.62       21.66      1.65 o 
  -4   5   9       27.61       25.30      1.94 o 
  -3   5   9       22.34       25.86      2.01 o 
  -2   5   9       86.65       87.51      3.49 o 
  -1   5   9      106.85       95.10      3.51 o 
   0   5   9       39.45       40.33      2.67 o 
   1   5   9       15.90       17.69      1.82 o 
   2   5   9       36.09       41.13      3.17 o 
   3   5   9       51.77       53.17      3.17 o 
   4   5   9       28.22       31.85      2.32 o 
   5   5   9        8.82        7.12      1.46 o 
  -5   6   9       44.72       44.83      2.87 o 
  -4   6   9       21.22       27.52      2.90 o 
  -3   6   9       12.58       10.41      1.78 o 
  -2   6   9       33.03       31.72      2.32 o 
  -1   6   9       53.14       46.10      2.83 o 
   0   6   9       96.96      100.95      3.70 o 
   1   6   9       43.08       41.44      2.63 o 
   2   6   9       37.95       45.22      4.43 o 
   3   6   9        5.76        6.51      2.21 o 
   4   6   9       20.47       22.77      2.91 o 
   5   6   9        3.92        5.18      1.59 o 
   6   6   9       16.01       17.89      2.18 o 
  -6   7   9        0.69        0.78      1.60 o 
  -5   7   9        9.11        4.30      1.63 o 
  -4   7   9       33.97       31.44      2.45 o 
  -3   7   9       46.87       46.91      3.34 o 
  -2   7   9        9.31        7.54      1.70 o 
  -1   7   9        9.96        7.36      2.13 o 
   0   7   9        6.42        5.53      1.69 o 
   1   7   9       31.50       32.07      2.66 o 
   2   7   9       44.59       44.27      3.96 o 
   3   7   9       35.73       45.28      4.15 o 
   4   7   9       23.36       24.33      3.30 o 
   5   7   9        4.91        5.96      2.26 o 
   6   7   9        8.60        7.78      3.51 o 
   7   7   9        5.03        4.86      2.26 o 
  -6   8   9        4.09        1.92      1.80 o 
  -5   8   9        5.64        5.30      1.79 o 
  -4   8   9        4.92        3.69      1.63 o 
  -3   8   9        7.52        6.91      1.88 o 
  -2   8   9       22.26       15.83      2.24 o 
  -1   8   9       24.12       26.64      2.75 o 
   0   8   9       58.91       65.37      3.85 o 
   1   8   9       41.69       42.01      3.51 o 
   2   8   9        0.67        0.64      2.12 o 
   3   8   9        2.26        1.24      2.30 o 
   4   8   9       18.85       21.37      3.48 o 
   5   8   9       49.97       52.94      4.38 o 
   6   8   9        0.36        2.83      2.34 o 
  -5   9   9        1.08        3.37      2.03 o 
  -4   9   9        1.56        1.94      1.77 o 
  -3   9   9        1.52        3.47      1.92 o 
  -2   9   9        6.41       11.65      2.11 o 
  -1   9   9        6.26        4.96      2.05 o 
   0   9   9        4.28        5.11      1.85 o 
   1   9   9        5.79        8.47      2.82 o 
   2   9   9        8.51        9.28      3.77 o 
   3   9   9       12.24        3.69      2.72 o 
   4   9   9        1.43       -3.14      2.44 o 
   5   9   9        2.96        3.68      2.64 o 
  -2  10   9        2.76        3.33      2.19 o 
  -1  10   9       10.01        7.26      2.57 o 
   0  10   9        3.23        3.68      2.32 o 
   1  10   9        7.56        5.32      2.99 o 
   2  10   9        1.67        0.16      2.89 o 
   0   1  10        2.97        2.13      1.05 o 
   1   1  10      142.50      148.14      3.34 o 
  -1   2  10      157.58      160.62      3.84 o 
   0   2  10      108.41      103.75      2.50 o 
   1   2  10        6.50        5.83      0.96 o 
   2   2  10      214.22      209.39      3.93 o 
  -2   3  10       68.35       72.32      2.76 o 
  -1   3  10        4.78        4.41      1.13 o 
   0   3  10       14.99       14.78      1.44 o 
   1   3  10       26.78       31.74      2.51 o 
   2   3  10        5.53        5.06      1.07 o 
   3   3  10       29.25       33.56      2.06 o 
  -3   4  10      126.55      130.36      3.71 o 
  -2   4  10      115.92      115.03      3.67 o 
  -1   4  10       96.57       97.31      3.43 o 
   0   4  10       19.40       14.93      1.75 o 
   1   4  10       55.62       51.52      3.04 o 
   2   4  10       28.83       31.00      1.99 o 
   3   4  10       38.78       44.96      3.96 o 
   4   4  10        9.69        9.55      1.41 o 
  -4   5  10        3.04        3.11      1.42 o 
  -3   5  10       21.65       22.22      2.12 o 
  -2   5  10        6.91        4.38      1.54 o 
  -1   5  10       91.57       89.54      3.92 o 
   0   5  10       98.01       99.52      3.73 o 
   1   5  10       34.17       38.68      2.56 o 
   2   5  10       47.03       48.77      3.76 o 
   3   5  10      106.67      111.79      5.04 o 
   4   5  10        3.36        1.74      1.54 o 
   5   5  10        5.69        6.28      1.62 o 
  -5   6  10        6.30        6.01      1.62 o 
  -4   6  10        1.40       -0.70      1.26 o 
  -3   6  10        1.81        1.28      1.42 o 
  -2   6  10       47.02       44.88      2.96 o 
  -1   6  10        0.79        2.05      1.49 o 
   0   6  10      131.35      136.54      4.36 o 
   1   6  10      233.65      230.30      8.21 o 
   2   6  10        9.99        9.03      2.54 o 
   3   6  10       28.48       31.71      4.74 o 
   4   6  10       13.51       14.27      3.90 o 
   5   6  10        6.28        5.45      2.22 o 
   6   6  10        2.73        5.39      1.79 o 
  -6   7  10        0.54        2.29      1.66 o 
  -5   7  10        2.81        2.07      1.47 o 
  -4   7  10        1.93        1.78      1.34 o 
  -3   7  10       20.74       22.89      2.46 o 
  -2   7  10       13.02        8.84      2.00 o 
  -1   7  10       17.78       21.07      2.42 o 
   0   7  10       11.66       10.30      2.05 o 
   1   7  10       10.88        9.86      2.87 o 
   2   7  10      101.91      108.76      5.74 o 
   3   7  10       44.44       50.94      4.46 o 
   4   7  10        6.00        6.62      2.69 o 
   5   7  10        7.16        9.65      2.63 o 
   6   7  10        1.82        2.29      2.15 o 
   7   7  10        0.96       -0.39      2.19 o 
  -6   8  10        3.39        7.31      2.03 o 
  -5   8  10        3.83        7.61      1.95 o 
  -4   8  10        0.94        1.31      1.57 o 
  -3   8  10        4.99        4.96      1.84 o 
  -2   8  10        4.12        2.83      1.82 o 
  -1   8  10        1.58        5.89      1.93 o 
   0   8  10        9.59        6.35      1.85 o 
   1   8  10        4.53        9.20      2.63 o 
   2   8  10        2.96        2.61      2.41 o 
   3   8  10        6.08        3.42      2.45 o 
   4   8  10       20.75       19.06      3.58 o 
   5   8  10       23.62       21.64      3.75 o 
   6   8  10       12.40       12.31      3.03 o 
  -4   9  10        2.26        0.61      1.80 o 
  -3   9  10       10.54       17.20      2.52 o 
  -2   9  10        1.78        3.07      2.03 o 
  -1   9  10        1.52        0.77      1.82 o 
   0   9  10        0.66        0.06      1.76 o 
   1   9  10        3.50        3.57      2.53 o 
   2   9  10        0.64        0.33      2.37 o 
   3   9  10        0.00       -0.98      2.34 o 
   4   9  10        5.58        5.69      3.03 o 
  -1  10  10        2.85        2.05      2.57 o 
   0  10  10        2.40       -1.04      2.73 o 
   1  10  10        1.52       -1.59      3.58 o 
   0   1  11       84.50       89.29      4.10 o 
   1   1  11        7.61        8.43      1.18 o 
  -1   2  11      101.10      113.34      3.42 o 
   0   2  11      141.01      125.58      3.50 o 
   1   2  11       16.32       18.77      1.46 o 
   2   2  11       46.54       43.01      2.15 o 
  -2   3  11       28.49       26.23      2.10 o 
  -1   3  11      104.02      107.31      5.09 o 
   0   3  11       31.46       33.39      2.15 o 
   1   3  11       40.33       38.12      2.10 o 
   2   3  11       73.41       71.67      3.14 o 
   3   3  11       73.19       61.66      3.53 o 
  -3   4  11       55.91       55.52      2.80 o 
  -2   4  11       14.17       14.09      1.86 o 
  -1   4  11       18.91       18.12      2.00 o 
   0   4  11       27.18       26.13      2.23 o 
   1   4  11       57.38       59.39      2.93 o 
   2   4  11       51.54       61.12      3.30 o 
   3   4  11      193.21      186.33      4.87 o 
   4   4  11       98.02       87.76      3.39 o 
  -4   5  11        0.10       -0.23      1.27 o 
  -3   5  11        6.37        3.80      1.51 o 
  -2   5  11       50.78       47.65      2.92 o 
  -1   5  11       16.31       15.35      2.00 o 
   0   5  11       97.34      100.61      3.82 o 
   1   5  11       56.06       53.61      3.39 o 
   2   5  11       43.74       41.16      3.76 o 
   3   5  11        2.44        3.58      2.15 o 
   4   5  11       12.05       10.83      2.16 o 
   5   5  11        7.23        4.57      1.81 o 
  -5   6  11        6.75        4.17      1.82 o 
  -4   6  11        3.97        3.15      1.58 o 
  -3   6  11        9.17       10.34      1.88 o 
  -2   6  11        1.78       -0.56      1.45 o 
  -1   6  11        7.93        9.73      1.93 o 
   0   6  11       17.66       15.26      2.19 o 
   1   6  11      130.43      134.31      5.06 o 
   2   6  11      181.31      212.19      7.70 o 
   3   6  11       27.95       20.24      4.04 o 
   4   6  11       29.06       36.26      3.92 o 
   5   6  11       46.95       40.18      3.80 o 
   6   6  11        9.26        6.82      2.44 o 
  -6   7  11        0.02        0.48      1.59 o 
  -5   7  11        6.12        7.41      1.98 o 
  -4   7  11       10.77        8.87      1.87 o 
  -3   7  11       15.70       13.79      2.25 o 
  -2   7  11        0.49        0.49      1.77 o 
  -1   7  11        5.85        6.24      1.99 o 
   0   7  11       13.50       11.43      2.14 o 
   1   7  11       39.20       38.11      4.52 o 
   2   7  11       14.62       14.29      3.07 o 
   3   7  11       26.11       28.58      5.26 o 
   4   7  11       11.94       15.35      3.19 o 
   5   7  11       10.55       11.85      3.09 o 
   6   7  11        6.65        3.94      2.46 o 
  -5   8  11        1.18        1.08      1.57 o 
  -4   8  11        0.50        1.83      1.73 o 
  -3   8  11        3.33        3.73      2.02 o 
  -2   8  11        9.18        7.11      3.35 o 
  -1   8  11       10.92       11.97      2.35 o 
   0   8  11       16.98       13.44      2.69 o 
   1   8  11       12.94       10.83      2.96 o 
   2   8  11        5.56        6.18      3.01 o 
   3   8  11        7.67        6.17      3.00 o 
   4   8  11       17.81       22.06      3.79 o 
   5   8  11        6.47        4.49      2.78 o 
  -3   9  11        2.55        2.43      2.07 o 
  -2   9  11        2.28       -0.08      2.19 o 
  -1   9  11       11.89       11.67      2.85 o 
   0   9  11       13.22        8.82      3.19 o 
   1   9  11        3.50        2.45      2.78 o 
   2   9  11        0.50       -0.21      2.42 o 
   3   9  11        2.49        0.34      2.68 o 
   0   0  12      209.87      230.70      8.59 o 
   0   1  12       41.39       38.97      2.31 o 
   1   1  12       17.80       18.08      1.52 o 
  -1   2  12       11.65       13.43      1.73 o 
   0   2  12       24.60       25.62      1.85 o 
   1   2  12       26.17       25.80      1.75 o 
   2   2  12        8.60        7.58      1.53 o 
  -2   3  12      127.68      120.38      4.89 o 
  -1   3  12       73.11       75.08      4.65 o 
   0   3  12       23.96       26.55      2.15 o 
   1   3  12        3.81        3.57      1.35 o 
   2   3  12      171.54      183.88      4.70 o 
   3   3  12       47.71       45.89      2.87 o 
  -3   4  12       35.97       37.15      2.70 o 
  -2   4  12      117.81      123.30      4.52 o 
  -1   4  12      109.01      111.55      4.29 o 
   0   4  12      189.57      194.99      5.85 o 
   1   4  12       95.33      101.43      4.37 o 
   2   4  12       31.31       29.25      2.64 o 
   3   4  12       21.13       23.17      2.40 o 
   4   4  12       16.69       17.99      2.19 o 
  -4   5  12        6.21        3.59      1.66 o 
  -3   5  12        3.68        5.50      1.64 o 
  -2   5  12       59.12       52.51      3.19 o 
  -1   5  12       44.28       52.68      3.18 o 
   0   5  12       22.27       21.87      2.36 o 
   1   5  12      162.51      177.74      5.67 o 
   2   5  12       30.80       21.08      3.28 o 
   3   5  12       50.53       60.70      4.55 o 
   4   5  12       12.87        7.82      2.61 o 
   5   5  12        6.37        3.92      1.80 o 
  -5   6  12        1.23        1.25      1.72 o 
  -4   6  12        2.96        2.94      1.63 o 
  -3   6  12       14.04        9.92      1.98 o 
  -2   6  12       21.76       21.81      2.60 o 
  -1   6  12        5.66        6.38      1.91 o 
   0   6  12       19.18       20.27      2.35 o 
   1   6  12       20.21       14.90      3.07 o 
   2   6  12        4.54        4.27      2.30 o 
   3   6  12       22.20       25.85      3.62 o 
   4   6  12        5.66        7.35      2.50 o 
   5   6  12       10.78        9.41      2.76 o 
   6   6  12        6.70        2.61      2.21 o 
  -6   7  12        0.61       -0.02      2.14 o 
  -5   7  12        6.64        4.73      2.10 o 
  -4   7  12        2.32        3.39      1.70 o 
  -3   7  12        2.72        2.16      1.70 o 
  -2   7  12       12.19       13.58      3.43 o 
  -1   7  12        5.44        6.34      2.11 o 
   0   7  12        0.51        0.36      1.92 o 
   1   7  12        4.07        5.88      2.55 o 
   2   7  12        6.52        9.01      2.66 o 
   3   7  12       16.81       22.82      5.84 o 
   4   7  12       16.44       22.29      3.64 o 
   5   7  12        6.80        9.02      3.04 o 
   6   7  12        0.97        2.02      2.53 o 
  -5   8  12        5.66        7.60      6.38 o 
  -4   8  12        1.44        1.17      1.64 o 
  -3   8  12        2.75        3.43      1.96 o 
  -2   8  12       10.05       10.98      2.46 o 
  -1   8  12       17.23       21.29      3.26 o 
   0   8  12        5.90        8.58      3.01 o 
   1   8  12        5.33        5.46      2.80 o 
   2   8  12        0.48       -0.32      2.38 o 
   3   8  12        5.06        2.71      2.95 o 
   4   8  12        0.13        0.45      2.52 o 
  -2   9  12        7.09        7.06      2.49 o 
  -1   9  12        9.46        6.26      2.21 o 
   0   9  12       15.32       13.79      3.52 o 
   1   9  12       10.12       12.60      3.48 o 
   2   9  12        0.84        3.37      3.06 o 
   0   1  13       40.13       37.55      2.51 o 
   1   1  13       29.34       34.75      1.99 o 
  -1   2  13        8.66        4.54      1.34 o 
   0   2  13       48.31       51.02      2.85 o 
   1   2  13        4.14        3.32      1.24 o 
   2   2  13       26.53       26.38      2.05 o 
  -2   3  13        3.73        2.05      1.49 o 
  -1   3  13       57.15       59.23      3.49 o 
   0   3  13       48.89       45.06      3.09 o 
   1   3  13       12.56       13.39      1.99 o 
   2   3  13       42.50       40.42      3.07 o 
   3   3  13      178.25      176.22      5.02 o 
  -3   4  13        5.04        5.24      1.92 o 
  -2   4  13       88.58       87.19      3.87 o 
  -1   4  13      173.30      171.84      5.36 o 
   0   4  13       35.94       35.85      3.01 o 
   1   4  13      187.39      188.46      6.35 o 
   2   4  13      102.74      109.13      5.49 o 
   3   4  13       58.63       58.12      3.74 o 
   4   4  13       23.67       22.52      2.43 o 
  -4   5  13       30.86       29.38      3.05 o 
  -3   5  13       13.01       13.64      2.08 o 
  -2   5  13       45.58       42.21      3.24 o 
  -1   5  13       32.38       38.81      3.24 o 
   0   5  13       48.68       54.45      3.73 o 
   1   5  13       44.67       41.71      4.54 o 
   2   5  13       78.62       87.13      5.23 o 
   3   5  13       80.53       90.95      5.61 o 
   4   5  13        2.29        4.42      2.35 o 
   5   5  13        1.33        2.13      2.13 o 
  -5   6  13        2.00        3.44      2.01 o 
  -4   6  13        6.32        3.99      2.18 o 
  -3   6  13        4.54        3.78      1.78 o 
  -2   6  13       23.28       23.77      2.75 o 
  -1   6  13        2.57        1.92      2.00 o 
   0   6  13       35.23       34.93      3.36 o 
   1   6  13       39.77       41.36      4.48 o 
   2   6  13        0.84        1.24      2.11 o 
   3   6  13        9.53       10.92      3.02 o 
   4   6  13        6.19        8.85      2.62 o 
   5   6  13        0.91       -0.99      2.11 o 
   6   6  13        2.12        1.58      2.40 o 
  -5   7  13        2.39        2.18      2.05 o 
  -4   7  13        9.65       10.66      2.33 o 
  -3   7  13        2.18       -1.94      1.61 o 
  -2   7  13        5.93        8.19      2.12 o 
  -1   7  13        4.39        3.58      1.93 o 
   0   7  13       15.93       12.20      2.98 o 
   1   7  13        6.56        7.45      2.84 o 
   2   7  13       13.44       12.63      3.26 o 
   3   7  13        1.20        0.97      4.08 o 
   4   7  13        1.64        4.44      2.64 o 
   5   7  13        1.06        4.57      2.76 o 
  -4   8  13        6.96       10.13      3.55 o 
  -3   8  13        1.74        2.75      2.01 o 
  -2   8  13        4.83        2.24      2.86 o 
  -1   8  13        7.30        8.64      2.52 o 
   0   8  13       11.78       12.00      3.31 o 
   1   8  13        1.75        1.61      2.52 o 
   2   8  13        4.50        2.60      2.54 o 
   3   8  13        2.37        6.12      3.05 o 
   4   8  13        4.57        8.81      7.29 o 
   0   1  14      130.37      125.51      3.87 o 
   1   1  14       73.90       74.37      3.15 o 
  -1   2  14       39.99       44.61      2.60 o 
   0   2  14       27.19       22.06      2.60 o 
   1   2  14       11.02        8.86      1.86 o 
   2   2  14      138.03      130.01      5.52 o 
  -2   3  14      206.06      198.90      6.30 o 
  -1   3  14       46.71       49.98      3.42 o 
   0   3  14       94.88       87.69      4.70 o 
   1   3  14       29.47       27.61      2.83 o 
   2   3  14       64.70       61.09      4.41 o 
   3   3  14        6.29        3.51      2.02 o 
  -3   4  14       40.57       36.44      3.08 o 
  -2   4  14       20.55       17.14      2.33 o 
  -1   4  14       46.18       43.96      3.42 o 
   0   4  14       84.84       93.43      4.49 o 
   1   4  14       27.84       23.65      3.17 o 
   2   4  14       99.31      107.09     10.88 o 
   3   4  14       43.41       39.99      4.02 o 
   4   4  14        0.76        1.91      1.70 o 
  -4   5  14       13.50       11.15      2.41 o 
  -3   5  14       14.42        9.06      2.43 o 
  -2   5  14        0.56       -0.23      1.66 o 
  -1   5  14       61.86       57.57      3.93 o 
   0   5  14        9.08        7.45      2.26 o 
   1   5  14       12.93       13.70      3.02 o 
   2   5  14       28.37       27.04      3.68 o 
   3   5  14        8.66       11.10      2.68 o 
   4   5  14        9.75        9.42      2.91 o 
   5   5  14        4.74       10.00      2.83 o 
  -5   6  14        1.75        4.77      2.40 o 
  -4   6  14       11.44        9.00      2.19 o 
  -3   6  14        4.02        4.57      2.12 o 
  -2   6  14        2.39        1.65      1.87 o 
  -1   6  14       24.08       27.34      2.93 o 
   0   6  14       28.39       22.67      3.04 o 
   1   6  14       17.88       20.89      3.50 o 
   2   6  14       64.56       74.33      5.30 o 
   3   6  14       25.30       32.66      4.60 o 
   4   6  14        5.65        6.51      2.58 o 
   5   6  14        0.09       -1.60      2.12 o 
   6   6  14        0.66        0.91      5.47 o 
  -4   7  14        6.51        6.68      2.24 o 
  -3   7  14        0.14       -0.70      1.78 o 
  -2   7  14        6.20        4.09      2.13 o 
  -1   7  14        8.41        6.33      2.40 o 
   0   7  14        3.64        2.20      3.07 o 
   1   7  14        5.45        9.99      3.03 o 
   2   7  14        7.51        9.52      3.32 o 
   3   7  14        1.48        0.31      2.63 o 
   4   7  14        5.51        5.40      2.77 o 
  -3   8  14        3.17        2.74      5.47 o 
  -2   8  14        2.67        3.94      2.22 o 
  -1   8  14        1.09        1.21      2.34 o 
   0   8  14        3.75        2.72      2.76 o 
   1   8  14        4.17        4.95      2.98 o 
   2   8  14        2.28        1.56      2.68 o 
   0   1  15        3.99        3.47      1.40 o 
   1   1  15       37.96       42.46      2.96 o 
  -1   2  15       42.84       44.48      2.99 o 
   0   2  15      129.16      116.70      4.83 o 
   1   2  15       54.26       57.45      3.31 o 
   2   2  15       51.77       50.40      4.11 o 
  -2   3  15       18.36       21.50      3.03 o 
  -1   3  15        2.79        4.65      1.73 o 
   0   3  15       19.62       20.39      2.64 o 
   1   3  15       21.70       23.44      2.87 o 
   2   3  15       26.32       24.18      3.41 o 
   3   3  15       17.70       15.54      3.32 o 
  -3   4  15       10.32        5.15      2.94 o 
  -2   4  15      106.16      105.49      4.97 o 
  -1   4  15       56.75       47.54      3.58 o 
   0   4  15       26.26       27.15      3.01 o 
   1   4  15        5.14        3.98      2.41 o 
   2   4  15       11.51       12.38      2.85 o 
   3   4  15        5.84        7.95      3.90 o 
   4   4  15        7.47        4.27      2.15 o 
  -4   5  15        4.03        4.80      2.36 o 
  -3   5  15        0.87       -0.66      1.90 o 
  -2   5  15       11.37       11.56      2.27 o 
  -1   5  15        4.42        1.88      1.96 o 
   0   5  15       35.05       37.08      3.50 o 
   1   5  15        7.69        5.13      3.82 o 
   2   5  15       44.03       51.58      6.65 o 
   3   5  15        6.40        7.68      3.13 o 
   4   5  15        4.10        9.26      2.95 o 
   5   5  15        4.19        7.55      2.87 o 
  -5   6  15        6.42        5.59      2.90 o 
  -4   6  15        2.22        0.39      2.05 o 
  -3   6  15        8.19        8.68      2.60 o 
  -2   6  15        9.07        6.04      2.81 o 
  -1   6  15       27.22       32.97      3.48 o 
   0   6  15       30.64       37.11      4.17 o 
   1   6  15       14.72       13.04      3.05 o 
   2   6  15        0.15        3.17      2.56 o 
   3   6  15        0.47        3.31      2.61 o 
   4   6  15        2.98        3.98      2.53 o 
   5   6  15        0.91        2.80      2.82 o 
  -3   7  15        4.82        3.94      2.37 o 
  -2   7  15        0.03       -1.42      1.87 o 
  -1   7  15       18.75       21.03      3.24 o 
   0   7  15       23.62       30.84      4.20 o 
   1   7  15        7.59        4.60      2.87 o 
   2   7  15        3.75       -1.30      3.11 o 
   3   7  15       13.17       11.74      3.36 o 
   0   0  16      143.61      142.55     21.58 o 
   0   1  16       49.17       41.43      2.76 o 
   1   1  16        0.93        0.03      1.60 o 
  -1   2  16       16.68       21.08      2.84 o 
   0   2  16       10.43        9.58      2.01 o 
   1   2  16       11.45        9.36      1.89 o 
   2   2  16        8.36        4.97      2.05 o 
  -2   3  16       50.61       55.37      4.53 o 
  -1   3  16       13.77       15.51      2.35 o 
   0   3  16       13.21       10.84      2.42 o 
   1   3  16        9.54       14.30      2.91 o 
   2   3  16       23.09       22.84      5.17 o 
   3   3  16        0.34       -1.20      2.00 o 
  -3   4  16        6.92        7.24      2.22 o 
  -2   4  16        1.85        4.41      2.60 o 
  -1   4  16        3.49        2.59      2.38 o 
   0   4  16       57.95       55.55      3.92 o 
   1   4  16       30.73       30.96      3.78 o 
   2   4  16        8.79       11.85      2.98 o 
   3   4  16        8.96        5.45      2.47 o 
   4   4  16       34.45       30.46      3.62 o 
  -4   5  16       14.97       23.33      3.50 o 
  -3   5  16       11.72       12.46      2.59 o 
  -2   5  16        0.13       -0.96      1.97 o 
  -1   5  16        7.77       11.63      2.56 o 
   0   5  16       11.20       15.37      3.20 o 
   1   5  16       19.32       22.67      3.68 o 
   2   5  16        4.05        5.28      2.55 o 
   3   5  16        3.42       -1.88      2.24 o 
   4   5  16       16.89       19.18      3.65 o 
   5   5  16       11.40       18.76      5.70 o 
  -4   6  16        6.43        6.04      3.03 o 
  -3   6  16        1.35        0.24      2.32 o 
  -2   6  16        2.53       -1.31      2.15 o 
  -1   6  16        2.21        6.69      2.48 o 
   0   6  16        8.31        9.01      3.10 o 
   1   6  16        0.32        5.32      2.82 o 
   2   6  16        6.34        6.93      2.82 o 
   3   6  16        5.72        7.85      3.03 o 
   4   6  16        0.89       -1.66      4.21 o 
  -2   7  16        2.22        2.44      3.02 o 
  -1   7  16        0.12       -3.75      2.50 o 
   0   7  16        1.47       -0.57      2.58 o 
   1   7  16        1.82        0.10      2.76 o 
   2   7  16        1.43       -0.02      3.36 o 
   0   1  17       45.21       45.44      3.58 o 
   1   1  17       12.35       11.84      2.45 o 
  -1   2  17        6.35        5.06      2.35 o 
   0   2  17       31.50       32.82      2.76 o 
   1   2  17       16.47       12.30      2.90 o 
   2   2  17        8.04       10.02      2.46 o 
  -2   3  17        2.05        2.69      2.29 o 
  -1   3  17       25.60       27.96      3.10 o 
   0   3  17       10.57       12.60      2.87 o 
   1   3  17       20.40       17.85      3.25 o 
   2   3  17        1.38       -0.03      2.13 o 
   3   3  17        7.81        8.93      2.74 o 
  -3   4  17        5.48        6.97      2.85 o 
  -2   4  17        0.29       -0.51      2.28 o 
  -1   4  17        1.13       -0.48      2.01 o 
   0   4  17       15.64       17.71      3.49 o 
   1   4  17       11.76        8.37      2.72 o 
   2   4  17        6.23        8.43      2.93 o 
   3   4  17       14.56        8.22      2.93 o 
   4   4  17        3.18        4.02      2.59 o 
  -4   5  17        1.15        4.89      2.35 o 
  -3   5  17        0.25        0.51      2.16 o 
  -2   5  17        6.88        2.67      2.17 o 
  -1   5  17        2.20        1.07      1.97 o 
   0   5  17       11.18        8.53      2.77 o 
   1   5  17        0.66        3.12      2.64 o 
   2   5  17        7.89        2.16      3.99 o 
   3   5  17        3.88        4.13      3.38 o 
   4   5  17        4.79        2.89      2.83 o 
  -2   6  17        3.72       -0.28      2.37 o 
  -1   6  17        7.97        8.44      3.18 o 
   0   6  17        1.54       -0.83      2.49 o 
   1   6  17        0.40       -0.04      2.42 o 
   2   6  17        3.94        0.78      2.72 o 
   0   1  18        0.08        1.68      1.86 o 
   1   1  18       13.32        9.93      2.25 o 
  -1   2  18        2.00        2.95      2.17 o 
   0   2  18        9.09        7.06      2.23 o 
   1   2  18        2.04       -1.12      2.01 o 
   2   2  18        7.65        3.13      3.03 o 
  -2   3  18       10.29        6.64      2.59 o 
  -1   3  18        1.91        1.21      2.10 o 
   0   3  18        9.49        6.92      3.14 o 
   1   3  18        3.88        6.26      2.54 o 
   2   3  18        7.29        6.25      2.50 o 
   3   3  18        4.38        2.20      2.76 o 
  -3   4  18        2.21        0.85      2.90 o 
  -2   4  18        0.26       -0.11      2.40 o 
  -1   4  18        5.16        4.41      2.24 o 
   0   4  18        2.00        2.50      2.98 o 
   1   4  18        2.27        3.37      2.45 o 
   2   4  18       10.52       18.31      3.61 o 
   3   4  18        3.07       -0.29      2.76 o 
   4   4  18        2.72        5.52      2.63 o 
  -2   5  18        2.37        0.69      2.41 o 
  -1   5  18        2.94       -1.31      2.54 o 
   0   5  18        0.98        0.07      2.52 o 
   1   5  18        1.60        3.11      2.76 o 
   2   5  18        0.23       -0.77      2.72 o 
   0   1  19       20.61       13.58      6.42 o 
   1   1  19        6.03        2.88      2.69 o 
  -1   2  19        6.33        7.42      2.68 o 
   0   2  19       14.34       16.81      3.83 o 
   1   2  19        5.70        4.13      2.24 o 
   2   2  19       10.01        9.81      2.85 o 
  -2   3  19        1.51        3.14      2.65 o 
  -1   3  19        3.89        0.80      2.25 o 
   0   3  19        2.21        2.97      2.68 o 
   1   3  19        3.87        2.67      2.32 o 
   2   3  19        8.68       11.07      3.12 o 
   3   3  19        1.54       -0.29      2.24 o 
  -2   4  19        1.38       -1.45      2.62 o 
  -1   4  19        2.66        3.77      2.65 o 
   0   4  19        2.15        3.33      6.16 o 
   1   4  19        5.38        5.29      2.75 o 
   2   4  19        0.73       -0.15      2.47 o 
   0   0  20        8.28        1.22      4.86 o 
   0   1  20        0.32        3.93      3.54 o 
   1   1  20        0.06       -1.15      2.98 o 
  -1   2  20        4.74        4.90      2.80 o 
   0   2  20        0.69        0.36      9.57 o 
   1   2  20        0.00        0.58      2.82 o 
   2   2  20        2.96        1.53      2.44 o 
  -1   3  20        0.41        1.75      3.72 o 
   0   3  20        2.52        3.18      3.33 o 
   1   3  20        3.84        2.74      5.47 o 
                                                 
